# Supplementary material for: (E)-N′-[1-(4-Bromo­phen­yl)ethyl­idene]-2-hydroxy­benzohydrazide
Source: Acta Crystallogr Sect E Struct Rep Online. 2009 Oct 17;65(Pt 11):o2792. doi: 10.1107/S1600536809042081 (PMC2971216; doi:10.1107/S1600536809042081)
Supplement: Supplementary file 2 [file e-65-o2792-Isup2.hkl]

# 
# h,k,l, Fc-squared, Fo-squared, sigma(Fo-squared) and status flag 
# 
data_I
_shelx_title ' 090217c in C2/c' 
_shelx_refln_list_code          4 
_shelx_F_calc_maximum      446.46 
_exptl_crystal_F_000      1344.00 
_reflns_d_resolution_high  0.8408 
 
loop_ 
 _symmetry_equiv_pos_as_xyz 
 'x, y, z' 
 '-x, y, -z+1/2' 
 'x+1/2, y+1/2, z' 
 '-x+1/2, y+1/2, -z+1/2' 
 '-x, -y, -z' 
 'x, -y, z-1/2' 
 '-x+1/2, -y+1/2, -z' 
 'x+1/2, -y+1/2, z-1/2' 
 
_cell_length_a    27.8045 
_cell_length_b     7.9061 
_cell_length_c    13.5002 
_cell_angle_alpha  90.000 
_cell_angle_beta  113.344 
_cell_angle_gamma  90.000 
 
_shelx_F_squared_multiplier     1.000 
 
loop_ 
 _refln_index_h 
 _refln_index_k 
 _refln_index_l 
 _refln_F_squared_calc 
 _refln_F_squared_meas 
 _refln_F_squared_sigma 
 _refln_observed_status 
   2   0   0      448.56      413.60     27.23 o 
   4   0   0    36002.88    28959.79   1294.56 o 
   6   0   0    25621.63    23094.37    865.37 o 
   8   0   0     1164.56     1068.75     64.39 o 
  10   0   0       20.34       -4.70     30.70 o 
  12   0   0    12068.05    13423.83    523.19 o 
  14   0   0    23028.92    27513.24   1047.33 o 
  16   0   0     2340.53     2618.11    138.74 o 
  18   0   0    10832.99    12666.73    504.79 o 
  20   0   0     6675.95     8616.56    360.68 o 
  22   0   0      413.05      457.08    102.91 o 
  24   0   0     7038.51     9182.17    474.50 o 
  26   0   0      520.35      413.88    123.56 o 
  28   0   0      277.30      302.24    198.45 o 
  30   0   0       38.18      224.29    198.45 o 
   1   1   0      432.11      436.07     26.85 o 
   3   1   0     4709.96     3193.80   1108.97 o 
   5   1   0     6098.91     5867.38    268.07 o 
   7   1   0     1074.82     1047.93     48.77 o 
   9   1   0    42696.94    41706.79   1213.10 o 
  11   1   0    18632.79    19243.80    518.50 o 
  13   1   0     1788.79     1706.85     68.63 o 
  15   1   0    10223.42     9737.35    332.92 o 
  17   1   0     5460.40     5724.30    226.11 o 
  19   1   0     1170.49     1279.67     79.69 o 
  21   1   0     1561.51     1930.61    102.93 o 
  23   1   0    15681.96    18980.05   1050.54 o 
  25   1   0     1467.84     1619.68    116.66 o 
  27   1   0     2086.86     2721.13    479.76 o 
  29   1   0      655.55      694.91    159.31 o 
   0   2   0    63354.54    52646.61   3609.11 o 
   2   2   0    42918.59    39375.18   5604.12 o 
   4   2   0   199322.69   162813.31  37482.34 o 
   6   2   0    19794.94    18486.29   1962.92 o 
   8   2   0     2055.87     2047.23     97.23 o 
  10   2   0      838.03      804.09     51.54 o 
  12   2   0     2425.95     2485.79    104.95 o 
  14   2   0     9418.87     9637.35    426.37 o 
  16   2   0      203.80      233.30     44.60 o 
  18   2   0     7199.75     6971.49    286.56 o 
  20   2   0     7424.15     6378.09    243.93 o 
  22   2   0     2500.39     2259.27    151.87 o 
  24   2   0     1454.20     1395.25     95.41 o 
  26   2   0      226.74      318.71     95.62 o 
  28   2   0       13.28       38.98    210.59 o 
   1   3   0       20.99       26.08     27.29 o 
   3   3   0     5938.22     5600.87    594.46 o 
   5   3   0    16764.24    15781.96   2381.36 o 
   7   3   0      545.33      624.93     83.93 o 
   9   3   0     1191.20     1082.02    160.14 o 
  11   3   0     2328.06     2405.21    157.02 o 
  13   3   0       69.80       -3.85     60.61 o 
  15   3   0     1258.89     1354.73    131.21 o 
  17   3   0     2377.59     2492.97    191.45 o 
  19   3   0     5403.94     5354.88    425.92 o 
  21   3   0      506.48      439.61     89.64 o 
  23   3   0      455.21      282.55    115.74 o 
  25   3   0       40.92      -80.83     95.99 o 
  27   3   0      547.17      429.82     94.92 o 
   0   4   0     8462.10     9674.49    700.71 o 
   2   4   0      154.55      301.02     77.51 o 
   4   4   0     2137.23     2211.50    182.80 o 
   6   4   0     8521.71     8685.01    841.15 o 
   8   4   0     9463.57    10265.61    417.56 o 
  10   4   0      190.13      226.53     72.51 o 
  12   4   0       60.53      151.31     69.81 o 
  14   4   0     1554.35     1697.34    165.93 o 
  16   4   0      150.67       97.33     83.52 o 
  18   4   0     4405.42     4803.77    953.06 o 
  20   4   0      142.28       94.61     96.09 o 
  22   4   0        0.88      -39.23    102.05 o 
  24   4   0      142.44      137.10     87.55 o 
  26   4   0        2.44       -4.83     89.57 o 
   1   5   0      169.55      183.23     54.56 o 
   3   5   0      186.37      267.73     57.23 o 
   5   5   0        0.22       41.68     57.91 o 
   7   5   0     1361.55     1214.12    195.56 o 
   9   5   0       24.81       44.42     96.22 o 
  11   5   0        4.92       45.69     83.15 o 
  13   5   0     2326.27     2365.38    187.19 o 
  15   5   0     4055.55     4241.82    676.88 o 
  17   5   0       40.25       35.27     95.32 o 
  19   5   0        0.58       48.35    107.09 o 
  21   5   0       13.74      144.38    112.63 o 
  23   5   0      183.31      212.01    118.42 o 
  25   5   0       10.80       -0.46     97.74 o 
   0   6   0      404.73      853.84    355.81 o 
   2   6   0       35.71       61.62     61.13 o 
   4   6   0        5.06       58.83     61.89 o 
   6   6   0     2239.82     2667.93    206.95 o 
   8   6   0      695.08      630.35    119.36 o 
  10   6   0     1493.27     1553.68    169.50 o 
  12   6   0     1893.27     2078.90    192.70 o 
  14   6   0      113.33      176.38    107.41 o 
  16   6   0      111.59       26.42    111.37 o 
  18   6   0      242.20      242.80    119.94 o 
  20   6   0       43.82       24.31    124.23 o 
  22   6   0        0.56       -3.01    138.87 o 
   1   7   0      488.75      671.28     79.60 o 
   3   7   0     1063.69     1245.58    150.25 o 
   5   7   0      900.37     1122.17    212.26 o 
   7   7   0       80.44       53.76    123.84 o 
   9   7   0     2768.35     3359.60    260.41 o 
  11   7   0      696.69     1055.89    162.20 o 
  13   7   0      242.07      144.81    131.82 o 
  15   7   0      669.48      807.38    159.30 o 
  17   7   0       42.70      187.09    138.36 o 
  19   7   0      129.67      215.69    140.56 o 
   0   8   0     1746.54     1585.39    217.16 o 
   2   8   0      526.86      542.40     99.36 o 
   4   8   0      151.51      227.26     89.27 o 
   6   8   0      164.03      101.46    140.00 o 
   8   8   0      355.33      364.37    155.21 o 
  10   8   0      786.66      657.45    243.78 o 
  12   8   0      144.28      190.10    159.48 o 
  14   8   0     2126.10     2278.12    261.48 o 
   1   9   0      180.71       94.63    109.61 o 
   3   9   0      706.41      590.90    120.09 o 
   5   9   0      309.60      352.51    106.11 o 
   7   9   0       50.50       37.92     95.47 o 
 -29   1   1      358.98      465.50    148.12 o 
 -27   1   1      476.89      472.93    138.78 o 
 -25   1   1      356.23      344.45     94.58 o 
 -23   1   1     1594.34     1726.85     99.12 o 
 -21   1   1     1642.63     1886.47    100.50 o 
 -19   1   1     1805.81     1835.31     93.98 o 
 -17   1   1       15.26      -11.26     32.92 o 
 -15   1   1       18.36      -33.54     28.86 o 
 -13   1   1     2690.56     2643.23     88.47 o 
 -11   1   1     2110.89     2185.90     80.44 o 
  -9   1   1      172.60      159.47     19.17 o 
  -7   1   1    50693.87    51397.01   1495.41 o 
  -5   1   1     4166.96     4529.55    155.87 o 
  -3   1   1       52.40       55.10     16.04 o 
  -1   1   1      142.89      271.80     96.77 o 
   1   1   1     5886.72     6475.94    253.19 o 
   3   1   1      112.52      116.46     11.26 o 
   5   1   1     2959.66     2898.73     91.17 o 
   7   1   1      222.76      260.69     36.98 o 
   9   1   1        5.87        5.03     18.09 o 
  11   1   1     6062.87     6028.82    174.50 o 
  13   1   1     1126.91     1079.65     55.61 o 
  15   1   1      344.16      299.01     41.08 o 
  17   1   1     1500.55     1548.21     86.07 o 
  19   1   1      288.60      342.97     58.58 o 
  21   1   1     2727.95     3115.00    138.26 o 
  23   1   1      103.32      159.83     74.00 o 
  25   1   1     4360.87     4984.53    214.18 o 
  27   1   1        8.19       44.92    111.81 o 
 -30   2   1     2326.18     2413.47    360.82 o 
 -28   2   1      458.65      443.11    147.42 o 
 -26   2   1       24.18      -16.46     71.56 o 
 -24   2   1       19.97      -18.19     68.67 o 
 -22   2   1     3185.67     2990.65    184.15 o 
 -20   2   1      246.02      220.99     55.78 o 
 -18   2   1     1599.10     1573.96     93.29 o 
 -16   2   1     5737.87     5596.67    373.40 o 
 -14   2   1        2.08      -10.39     25.60 o 
 -12   2   1     5318.35     5982.54    211.37 o 
 -10   2   1    10133.32     9099.52    358.99 o 
  -8   2   1      594.68      614.05     45.81 o 
  -6   2   1    50179.42    49584.38   2564.66 o 
  -4   2   1     7788.71     8264.49    427.83 o 
  -2   2   1      341.76      461.12     34.37 o 
   0   2   1     2919.73     2797.52    279.64 o 
   2   2   1   142523.52   131990.05   9014.54 o 
   4   2   1     6055.90     5754.27    318.20 o 
   6   2   1     5723.78     5722.15    694.69 o 
   8   2   1    10232.58    10665.19    694.47 o 
  10   2   1     2770.43     2459.06     99.92 o 
  12   2   1     1072.52     1076.90     68.29 o 
  14   2   1     5299.85     5328.77    187.25 o 
  16   2   1     3052.60     2847.29    116.96 o 
  18   2   1      167.84      100.01     52.63 o 
  20   2   1       94.50      -23.98     54.36 o 
  22   2   1     1392.86     1415.55     93.11 o 
  24   2   1      162.91      111.22     69.55 o 
  26   2   1      402.48      425.83    114.80 o 
  28   2   1       94.15       77.98    114.08 o 
 -29   3   1       26.51      -37.36    280.53 o 
 -27   3   1      872.71      794.17    127.17 o 
 -25   3   1      296.26      262.04     79.99 o 
 -23   3   1       89.42       59.14     81.21 o 
 -21   3   1     5757.45     5669.25    296.98 o 
 -19   3   1      368.91      407.30     78.50 o 
 -17   3   1      335.71      357.79     68.62 o 
 -15   3   1     7153.01     7084.22    600.28 o 
 -13   3   1     7556.66     7935.50    862.08 o 
 -11   3   1     8104.00     8213.78    600.48 o 
  -9   3   1    10466.12    10519.37    420.78 o 
  -7   3   1    15900.32    16232.73    639.51 o 
  -5   3   1    13366.00    13169.37   1395.54 o 
  -3   3   1     7837.09     7250.98   1162.93 o 
  -1   3   1    16775.41    13639.46   3531.97 o 
   1   3   1     3739.81     3470.15    801.83 o 
   3   3   1      100.83      128.04     33.17 o 
   5   3   1    10570.84    10188.98    661.21 o 
   7   3   1     7634.01     7452.04    788.42 o 
   9   3   1      552.19      542.43    114.37 o 
  11   3   1     6781.01     6495.48    337.13 o 
  13   3   1     9200.38     9261.37    570.08 o 
  15   3   1     1110.53     1280.58    167.70 o 
  17   3   1    12700.85    12346.38    484.66 o 
  19   3   1      839.56      866.80     74.79 o 
  21   3   1      334.10      168.64     77.91 o 
  23   3   1     1586.22     1371.28    165.57 o 
  25   3   1     1417.18     1310.14    181.29 o 
  27   3   1      414.62      405.66    117.11 o 
 -28   4   1      228.38      146.67    121.81 o 
 -26   4   1      227.74      133.45     92.19 o 
 -24   4   1     1768.39     1767.50    221.21 o 
 -22   4   1     1215.65     1190.83    205.58 o 
 -20   4   1     1424.58     1460.99    182.75 o 
 -18   4   1     5527.47     5483.94    710.84 o 
 -16   4   1     6318.50     6856.19    939.36 o 
 -14   4   1      688.24      551.76    101.68 o 
 -12   4   1     9758.01    11223.46   1051.17 o 
 -10   4   1    24604.72    27630.10   1651.65 o 
  -8   4   1    14471.75    16652.74    661.43 o 
  -6   4   1     9134.13     9545.23    494.71 o 
  -4   4   1    19569.44    18221.71   2325.03 o 
  -2   4   1     9433.14     9937.81    988.05 o 
   0   4   1     2026.71     2331.14    230.86 o 
   2   4   1    18684.84    20389.13    800.72 o 
   4   4   1     8649.35     9306.88    403.47 o 
   6   4   1    22372.83    23428.45   1370.47 o 
   8   4   1    17370.59    16234.54   2183.98 o 
  10   4   1     6239.78     6354.96    338.99 o 
  12   4   1      122.69      127.89     72.63 o 
  14   4   1     3832.31     3992.04    601.26 o 
  16   4   1      323.83      345.80    126.84 o 
  18   4   1      251.76      273.59     96.37 o 
  20   4   1      892.92      930.33    145.89 o 
  22   4   1     2428.03     2575.39    324.06 o 
  24   4   1        5.34        1.37     86.09 o 
  26   4   1      588.18      561.56    116.09 o 
 -25   5   1      671.95      761.11    148.13 o 
 -23   5   1      140.38      274.06    117.25 o 
 -21   5   1     1336.98     1501.83    159.65 o 
 -19   5   1      809.09     1043.38    220.28 o 
 -17   5   1      887.59      942.24    130.24 o 
 -15   5   1      378.76      536.76    108.07 o 
 -13   5   1     6631.10     7152.88    604.27 o 
 -11   5   1      693.62      722.08    108.59 o 
  -9   5   1     1169.71     1467.88    150.95 o 
  -7   5   1     8946.21     9827.59    486.27 o 
  -5   5   1      104.93       86.52     51.08 o 
  -3   5   1     2131.40     2202.07    127.75 o 
  -1   5   1    13719.36    14954.48    601.42 o 
   1   5   1     1960.45     2293.15    132.59 o 
   3   5   1     1792.10     1880.35    118.34 o 
   5   5   1     5774.54     6339.57    274.98 o 
   7   5   1     9695.79     9690.74    963.31 o 
   9   5   1       34.37       -4.45     80.54 o 
  11   5   1    10323.98    10980.87    560.90 o 
  13   5   1     8426.71     8931.17    717.41 o 
  15   5   1     1576.13     1648.39    245.11 o 
  17   5   1     2342.85     2253.71    240.55 o 
  19   5   1     2815.09     2974.42    329.75 o 
  21   5   1      297.89      196.75    118.96 o 
  23   5   1      420.16      396.93    105.24 o 
 -24   6   1      220.74      213.10    138.20 o 
 -22   6   1      599.02      862.94    232.08 o 
 -20   6   1      179.59      108.57    145.33 o 
 -18   6   1      748.14      854.20    216.83 o 
 -16   6   1     5524.50     6284.16    826.10 o 
 -14   6   1      161.76      171.87    112.40 o 
 -12   6   1    14208.92    16608.26   1448.63 o 
 -10   6   1     3846.60     4623.83    355.37 o 
  -8   6   1      211.40      242.35    106.63 o 
  -6   6   1     3070.02     3021.19    317.61 o 
  -4   6   1     2243.44     2650.24    154.32 o 
  -2   6   1     1257.05     1320.93    102.98 o 
   0   6   1     1156.96     1273.55    112.23 o 
   2   6   1    10406.11    11889.33    491.25 o 
   4   6   1     2328.18     2672.29    199.99 o 
   6   6   1      457.88      380.38    107.28 o 
   8   6   1     4351.82     4668.10    292.69 o 
  10   6   1       32.78      -12.35     95.35 o 
  12   6   1     1170.56     1231.80    172.17 o 
  14   6   1      328.43      309.66    120.61 o 
  16   6   1      748.15      919.22    197.12 o 
  18   6   1        3.50      -19.64    114.30 o 
  20   6   1      411.20      370.94    128.78 o 
  22   6   1      513.89      678.16    147.05 o 
 -21   7   1      443.47      618.52    156.78 o 
 -19   7   1       62.80       80.10    140.39 o 
 -17   7   1      113.51       12.22    136.15 o 
 -15   7   1       41.74       44.80    125.61 o 
 -13   7   1      305.85      339.01    142.31 o 
 -11   7   1      215.64      313.79    137.82 o 
  -9   7   1     1291.21     1336.09    199.12 o 
  -7   7   1     1205.86     1092.97    157.48 o 
  -5   7   1      102.45      118.70    118.68 o 
  -3   7   1      600.15      697.68     94.97 o 
  -1   7   1      311.66      368.18     70.17 o 
   1   7   1     1363.19     1499.01    152.29 o 
   3   7   1      215.71      269.25     78.20 o 
   5   7   1     1447.56     1565.58    165.93 o 
   7   7   1     2028.98     2048.20    248.57 o 
   9   7   1      394.23      298.96    126.72 o 
  11   7   1     5596.58     5794.21    363.21 o 
  13   7   1     1399.13     1412.63    179.00 o 
  15   7   1      136.80       27.03    133.38 o 
  17   7   1      289.44      345.13    151.89 o 
  19   7   1      103.29       39.80    139.06 o 
 -16   8   1     1291.78     1269.67    199.54 o 
 -14   8   1       29.42     -124.87    199.12 o 
 -12   8   1      888.21      995.22    184.19 o 
 -10   8   1      666.22      528.80    171.95 o 
  -8   8   1       24.24       71.62    143.75 o 
  -6   8   1      302.19      320.53    143.50 o 
  -4   8   1      246.72      202.69    119.59 o 
  -2   8   1       48.20       14.76     85.65 o 
   0   8   1       47.23      103.57     83.60 o 
   2   8   1      358.28      197.27     86.72 o 
   4   8   1      163.86      126.77     87.01 o 
   6   8   1      357.98      471.42    152.06 o 
   8   8   1      409.34      466.88    158.77 o 
  10   8   1      297.95      181.36    153.01 o 
  12   8   1       62.55       14.74    143.93 o 
  14   8   1        3.21      -24.40    157.67 o 
  -9   9   1      122.81      115.01    175.00 o 
  -7   9   1       15.17      -90.05    158.88 o 
  -5   9   1       53.70       29.41     92.38 o 
  -3   9   1        9.03       36.65    100.46 o 
  -1   9   1        3.34      -42.54    105.52 o 
   1   9   1       22.00       67.26    109.54 o 
   3   9   1      532.61      485.37    142.42 o 
   5   9   1       70.06      -16.13     95.78 o 
   7   9   1      798.93      635.69    121.25 o 
 -30   0   2      124.33      222.51    202.91 o 
 -28   0   2     9553.74    11325.80    829.45 o 
 -26   0   2     1721.00     2097.45    274.63 o 
 -24   0   2      716.71     1068.88    208.47 o 
 -22   0   2     5645.09     6984.76    380.88 o 
 -20   0   2     7163.28     8522.50    452.38 o 
 -18   0   2     2031.93     2290.90    189.33 o 
 -16   0   2    11065.78    13052.93    616.66 o 
 -14   0   2    23468.17    28388.94   1288.42 o 
 -12   0   2     1537.17     1671.71     90.60 o 
 -10   0   2    23969.96    24247.78   1127.90 o 
  -8   0   2    47409.44    44260.18   2046.56 o 
  -6   0   2    14747.46    13167.39    824.32 o 
  -4   0   2   110968.63    96611.94   4483.84 o 
  -2   0   2     1859.19     1873.15     76.47 o 
   0   0   2      387.18      449.86     34.00 o 
   2   0   2    41424.84    40459.91   2641.35 o 
   4   0   2    52759.07    46985.04   2993.93 o 
   6   0   2    16024.03    15990.97    608.81 o 
   8   0   2      235.48      246.88     37.02 o 
  10   0   2     2599.75     2270.33    118.99 o 
  12   0   2    20855.80    25292.94   1155.84 o 
  14   0   2     1423.09     1534.44    111.07 o 
  16   0   2    10631.25    12118.48    485.24 o 
  18   0   2    11006.09    14319.70    571.27 o 
  20   0   2        1.24      -36.88     95.22 o 
  22   0   2     1581.71     2100.52    181.62 o 
  24   0   2     2479.49     3107.97    322.96 o 
  26   0   2      238.91      247.23    180.63 o 
  28   0   2       48.88      -11.58    181.52 o 
 -31   1   2      655.45     1060.53    176.83 o 
 -29   1   2      135.04      239.88    143.85 o 
 -27   1   2      134.41      302.45    130.56 o 
 -25   1   2     1140.07     1543.94    167.94 o 
 -23   1   2     1263.17     1338.94     98.54 o 
 -21   1   2     1149.97     1138.48     76.10 o 
 -19   1   2     5233.09     5538.74    172.69 o 
 -17   1   2     3048.85     2570.98    101.27 o 
 -15   1   2     2575.87     2886.21     97.06 o 
 -13   1   2     3023.55     2919.38    109.12 o 
 -11   1   2    44000.03    44834.75   1309.39 o 
  -9   1   2     4726.87     5046.55    156.44 o 
  -7   1   2    32152.99    33283.06   1098.36 o 
  -5   1   2   112214.18   109967.69   3603.74 o 
  -3   1   2    11614.85    11154.52    433.19 o 
  -1   1   2    32334.61    33582.10   1289.88 o 
   1   1   2    19442.00    19001.71    731.55 o 
   3   1   2    21790.40    22133.23    728.34 o 
   5   1   2      173.71      199.37     16.58 o 
   7   1   2    43138.19    44451.32   1176.88 o 
   9   1   2    33680.91    34995.86    929.16 o 
  11   1   2     3540.35     3622.38    115.52 o 
  13   1   2    30639.23    31692.44    851.39 o 
  15   1   2     8136.68     8299.03    243.16 o 
  17   1   2      413.63      453.82     60.01 o 
  19   1   2     8858.43    10528.24    351.95 o 
  21   1   2      715.99      884.41     79.26 o 
  23   1   2       58.89       91.95     85.34 o 
  25   1   2      250.33      271.90    126.99 o 
  27   1   2     2331.42     2896.09    392.00 o 
 -30   2   2      236.36      361.87    154.01 o 
 -28   2   2     1223.21     1401.87    183.35 o 
 -26   2   2      949.50     1097.31    129.00 o 
 -24   2   2     1403.36     1451.07    107.76 o 
 -22   2   2     4980.19     4713.91    231.32 o 
 -20   2   2     2111.38     2038.92    107.75 o 
 -18   2   2        1.37      -67.66     45.11 o 
 -16   2   2    13087.38    12212.03    437.31 o 
 -14   2   2     3195.13     2718.04    136.31 o 
 -12   2   2      366.35      309.30     43.35 o 
 -10   2   2     9959.63     9742.04    332.86 o 
  -8   2   2    33492.79    33485.40   1107.46 o 
  -6   2   2    15919.62    18123.19    704.72 o 
  -4   2   2    18863.34    19756.40    764.64 o 
  -2   2   2    35708.11    38230.36   1477.90 o 
   0   2   2      424.60      426.25     33.75 o 
   2   2   2       67.23       73.55     22.15 o 
   4   2   2    16370.19    17005.19    662.40 o 
   6   2   2       82.36       73.87     20.33 o 
   8   2   2      217.17      195.49     26.35 o 
  10   2   2    11423.00    10426.82    313.74 o 
  12   2   2     7777.78     7622.35    217.30 o 
  14   2   2     2442.18     2422.47    101.92 o 
  16   2   2     8095.38     8015.55    400.33 o 
  18   2   2     1471.98     1468.16     89.57 o 
  20   2   2      119.78        5.72     56.82 o 
  22   2   2      976.84     1069.69     94.82 o 
  24   2   2      949.19     1028.39    114.65 o 
  26   2   2      420.20      345.69    138.02 o 
 -29   3   2       20.17      -97.00    104.98 o 
 -27   3   2      337.24      274.83    122.75 o 
 -25   3   2     1002.36      940.80    110.55 o 
 -23   3   2      301.41      305.56     73.36 o 
 -21   3   2        6.50      -64.05     76.56 o 
 -19   3   2      336.08      354.20     75.75 o 
 -17   3   2      148.54      232.98     64.41 o 
 -15   3   2       44.16      124.86     58.04 o 
 -13   3   2      388.22      282.90     71.67 o 
 -11   3   2    11634.60    11395.48    508.87 o 
  -9   3   2    26137.82    27852.77   1084.38 o 
  -7   3   2    10420.45    11457.57    456.14 o 
  -5   3   2     7071.79     7172.09    292.73 o 
  -3   3   2     1256.85     1335.23     75.54 o 
  -1   3   2      492.74      535.93     45.29 o 
   1   3   2    15829.46    17035.47    844.31 o 
   3   3   2     1786.28     1774.54    145.51 o 
   5   3   2      155.43      136.45     39.05 o 
   7   3   2     9903.09     8553.93    638.12 o 
   9   3   2     6561.08     6204.77    853.95 o 
  11   3   2        1.00      -51.77     53.52 o 
  13   3   2     6533.85     6222.62    265.28 o 
  15   3   2     5294.50     5622.16    346.12 o 
  17   3   2     5666.10     5507.07    278.72 o 
  19   3   2      823.45      780.39    105.36 o 
  21   3   2      711.12      628.84     87.86 o 
  23   3   2      471.90      425.45     84.02 o 
  25   3   2      181.10      109.05    133.67 o 
 -28   4   2      185.14      300.40    131.68 o 
 -26   4   2        3.18       55.70    109.92 o 
 -24   4   2       88.51       93.74    148.34 o 
 -22   4   2      247.71      239.36    101.29 o 
 -20   4   2       67.99       23.18     92.36 o 
 -18   4   2      461.06      360.92     95.88 o 
 -16   4   2      141.79      135.79     82.47 o 
 -14   4   2      379.32      271.90    112.37 o 
 -12   4   2       29.86       47.13     53.51 o 
 -10   4   2     9812.94    10096.94    412.88 o 
  -8   4   2       65.26       19.60     37.29 o 
  -6   4   2      196.18      241.30     58.36 o 
  -4   4   2      979.21     1183.79    158.71 o 
  -2   4   2      328.78      303.08     46.57 o 
   0   4   2      111.05       56.78     51.24 o 
   2   4   2      811.98      869.92     97.84 o 
   4   4   2      205.70      254.38     50.81 o 
   6   4   2     2458.65     2246.23    119.80 o 
   8   4   2      176.70       56.07     74.06 o 
  10   4   2      131.25      100.74    136.64 o 
  12   4   2     1842.82     1687.63    136.89 o 
  14   4   2        1.47      -33.37     80.13 o 
  16   4   2      160.82      149.05     86.29 o 
  18   4   2      749.52      803.10    120.07 o 
  20   4   2       22.19       36.91     80.10 o 
  22   4   2       77.98       91.95     90.58 o 
  24   4   2      168.62      241.70     94.96 o 
 -27   5   2        2.43      -36.74    161.14 o 
 -25   5   2        3.72        3.67    119.56 o 
 -23   5   2      452.74      356.91    127.24 o 
 -21   5   2       75.89        5.93    100.26 o 
 -19   5   2       27.46      -11.91    101.34 o 
 -17   5   2       38.50        4.47     90.92 o 
 -15   5   2      721.87      707.48    113.47 o 
 -13   5   2     2685.93     2877.95    209.27 o 
 -11   5   2      122.95      132.87     74.31 o 
  -9   5   2       63.01      200.39     84.14 o 
  -7   5   2        0.66        1.83     48.44 o 
  -5   5   2     1368.22     1671.65    171.39 o 
  -3   5   2       68.69       77.64     59.25 o 
  -1   5   2       12.06       -0.52     51.77 o 
   1   5   2     2206.57     2324.00    114.00 o 
   3   5   2      638.38      799.57     75.35 o 
   5   5   2       17.01      -63.82     72.19 o 
   7   5   2      663.69      726.46     99.86 o 
   9   5   2      572.16      482.95    285.09 o 
  11   5   2      421.88      256.66    158.92 o 
  13   5   2     2475.08     2533.28    191.08 o 
  15   5   2       96.81       60.85    109.47 o 
  17   5   2       69.84       83.50    104.68 o 
  19   5   2       55.53      -33.48     99.88 o 
  21   5   2      222.45      151.65    110.78 o 
  23   5   2       38.81       58.53     98.79 o 
 -24   6   2        7.68      197.68    131.07 o 
 -22   6   2       97.31      203.50    130.15 o 
 -20   6   2      580.14      539.11    136.93 o 
 -18   6   2       10.31      -69.68     99.30 o 
 -16   6   2      599.30      702.55    221.84 o 
 -14   6   2      759.02      982.14    145.39 o 
 -12   6   2     1001.72     1240.35    148.93 o 
 -10   6   2       41.69       64.44    102.29 o 
  -8   6   2     1023.51     1144.89    138.78 o 
  -6   6   2       43.33       -3.88     86.91 o 
  -4   6   2     1065.70     1112.26    100.96 o 
  -2   6   2     1740.15     2008.33    135.98 o 
   0   6   2     1028.56     1100.97     80.81 o 
   2   6   2      445.97      518.61     65.86 o 
   4   6   2     1390.51     1621.90    151.82 o 
   6   6   2      221.82      117.81     97.24 o 
   8   6   2     2413.62     2595.46    233.87 o 
  10   6   2       17.77      -39.80    138.76 o 
  12   6   2     2768.50     2758.52    217.53 o 
  14   6   2      143.19       73.98    108.19 o 
  16   6   2      214.81      221.62    124.25 o 
  18   6   2       98.35        8.18    118.66 o 
  20   6   2      314.45      344.41    130.83 o 
 -21   7   2       92.10       86.87    142.62 o 
 -19   7   2     1999.77     2082.45    389.67 o 
 -17   7   2      809.45      814.51    250.46 o 
 -15   7   2       54.26       41.67    132.04 o 
 -13   7   2      415.80      398.12    189.54 o 
 -11   7   2     1075.70     1261.01    171.55 o 
  -9   7   2       12.85      -43.47    115.20 o 
  -7   7   2      782.84      887.09    150.56 o 
  -5   7   2      833.89     1045.64    149.08 o 
  -3   7   2      139.96      151.24     76.17 o 
  -1   7   2       71.33      165.91     66.16 o 
   1   7   2     1233.19     1312.84    109.58 o 
   3   7   2      988.89     1067.05    191.55 o 
   5   7   2     1912.38     2131.30    198.73 o 
   7   7   2      596.51      675.74    152.68 o 
   9   7   2      172.32       62.28    119.70 o 
  11   7   2        6.31     -110.55    228.52 o 
  13   7   2      921.01      992.04    159.75 o 
  15   7   2      386.02      417.90    144.52 o 
  17   7   2        9.82       55.67    136.66 o 
 -16   8   2        9.05      -40.12    151.30 o 
 -14   8   2      331.02      336.45    165.13 o 
 -12   8   2       43.34      -26.75    154.35 o 
 -10   8   2      196.48      204.46    158.93 o 
  -8   8   2     1362.30     1508.17    223.29 o 
  -6   8   2      234.03      251.99    143.83 o 
  -4   8   2      563.82      639.36    145.41 o 
  -2   8   2     1119.34      934.00    189.65 o 
   0   8   2      137.78      187.62    115.20 o 
   2   8   2      644.10      766.43    160.07 o 
   4   8   2     2933.51     2742.06    303.81 o 
   6   8   2      209.38      255.14     97.60 o 
   8   8   2       76.07      -39.07    132.31 o 
  10   8   2      859.39      936.17    238.43 o 
  12   8   2       17.46      -47.15    150.01 o 
  -9   9   2      126.02       94.60    170.49 o 
  -7   9   2      296.29      359.32    170.05 o 
  -5   9   2      983.16      733.37    261.26 o 
  -3   9   2       39.53      -37.37     96.45 o 
  -1   9   2       71.89      143.96    107.68 o 
   1   9   2      676.06      546.67    125.25 o 
   3   9   2      151.41      242.21    115.10 o 
   5   9   2      674.28      615.60    166.84 o 
 -31   1   3       23.32      -24.87    150.92 o 
 -29   1   3      304.61      287.18    145.49 o 
 -27   1   3       56.81       73.57    120.41 o 
 -25   1   3       33.05       65.09     90.44 o 
 -23   1   3      414.67      510.62     92.61 o 
 -21   1   3      394.49      379.29     72.17 o 
 -19   1   3       64.28       20.92     35.13 o 
 -17   1   3     6974.03     7293.94    210.46 o 
 -15   1   3       13.40        0.33     26.14 o 
 -13   1   3     7885.59     9092.21    276.29 o 
 -11   1   3      133.34      152.07     25.97 o 
  -9   1   3     6971.44     6852.56    236.90 o 
  -7   1   3     4478.75     4602.66    161.67 o 
  -5   1   3      851.19      795.03     38.67 o 
  -3   1   3     9059.28     9748.29    380.21 o 
  -1   1   3     4823.24     4238.78    144.33 o 
   1   1   3     9419.94     9172.28    305.59 o 
   3   1   3      597.62      658.35     33.81 o 
   5   1   3     2904.28     2927.49     88.10 o 
   7   1   3     7200.67     8082.86    224.84 o 
   9   1   3       28.02       61.51     24.66 o 
  11   1   3     5300.49     5161.77    157.02 o 
  13   1   3     2223.60     2129.67     87.76 o 
  15   1   3     2770.86     2808.82    121.48 o 
  17   1   3      367.44      308.09     60.96 o 
  19   1   3      281.10      379.64     74.52 o 
  21   1   3      947.04      936.32    134.78 o 
  23   1   3        4.60       71.54    118.86 o 
  25   1   3       19.43       72.90    116.51 o 
  27   1   3       79.48       34.86    125.91 o 
 -30   2   3        4.02      -33.97    134.11 o 
 -28   2   3      178.28      -19.39    134.17 o 
 -26   2   3     1270.45     1405.61    132.01 o 
 -24   2   3      104.24       67.82     82.81 o 
 -22   2   3      221.16      137.95     68.22 o 
 -20   2   3     1667.37     1340.51    110.74 o 
 -18   2   3     2328.88     1875.46    122.94 o 
 -16   2   3      711.48      668.50     51.34 o 
 -14   2   3     8717.38     8452.72    295.87 o 
 -12   2   3     4376.23     4231.84    156.81 o 
 -10   2   3     3899.77     4143.69    150.81 o 
  -8   2   3     2238.38     2248.66     88.13 o 
  -6   2   3    16018.73    15989.68    622.99 o 
  -4   2   3      544.51      512.47     39.37 o 
  -2   2   3     1395.17     1343.51     65.26 o 
   0   2   3    10162.31    10540.12    412.60 o 
   2   2   3    25033.46    26675.70   1031.66 o 
   4   2   3     8886.84     9470.20    320.08 o 
   6   2   3    31348.27    33747.26   1112.72 o 
   8   2   3     1444.44     1301.37     66.55 o 
  10   2   3      228.10      186.74     31.87 o 
  12   2   3      196.45      176.25     38.98 o 
  14   2   3     3329.73     3064.69    121.71 o 
  16   2   3      132.95       15.60     49.16 o 
  18   2   3     1463.91     1257.82    112.76 o 
  20   2   3     1446.33     1337.40    101.99 o 
  22   2   3      126.46       78.52     93.02 o 
  24   2   3     1570.50     1488.43    172.79 o 
  26   2   3      319.25      176.01    139.84 o 
 -29   3   3      918.91      914.12    133.05 o 
 -27   3   3      163.19      106.19    227.49 o 
 -25   3   3       68.95       13.04    134.31 o 
 -23   3   3     1866.43     1797.48    192.26 o 
 -21   3   3     5904.99     5338.65    259.38 o 
 -19   3   3      890.61      859.79     89.60 o 
 -17   3   3     4032.20     3538.08    214.71 o 
 -15   3   3     4408.92     4195.16    202.79 o 
 -13   3   3      101.96       72.07     58.22 o 
 -11   3   3     4556.38     3761.28    166.94 o 
  -9   3   3    24622.95    26679.33   1037.93 o 
  -7   3   3     4418.54     4448.21    189.80 o 
  -5   3   3    11393.28    12312.92    486.84 o 
  -3   3   3    21545.93    23133.17    897.90 o 
  -1   3   3      154.82      107.02     29.65 o 
   1   3   3     5911.62     7098.62    516.96 o 
   3   3   3    17682.95    19420.30   2163.37 o 
   5   3   3      105.01      184.22     40.43 o 
   7   3   3      163.55      199.17     42.30 o 
   9   3   3    17786.82    15890.32    879.52 o 
  11   3   3     3970.10     3664.79    341.13 o 
  13   3   3     1230.56     1120.69    121.13 o 
  15   3   3     5784.98     5375.58    210.47 o 
  17   3   3     3274.65     2923.80    147.54 o 
  19   3   3      393.83      340.02     77.76 o 
  21   3   3     2306.71     2223.77    187.47 o 
  23   3   3      808.72      796.14    167.86 o 
  25   3   3       57.83      -33.66    188.65 o 
 -28   4   3      306.86      117.39    341.81 o 
 -26   4   3      319.27      348.87    122.38 o 
 -24   4   3      464.96      529.83    124.29 o 
 -22   4   3      505.01      441.29    110.47 o 
 -20   4   3     1358.92     1111.89    131.08 o 
 -18   4   3     6907.68     6572.45    358.84 o 
 -16   4   3        1.77       11.97     75.94 o 
 -14   4   3    14473.06    13310.22   1135.48 o 
 -12   4   3      794.81      627.01     60.00 o 
 -10   4   3       25.21       -2.17     37.66 o 
  -8   4   3     4882.58     4910.29    216.67 o 
  -6   4   3     4685.41     4550.73    202.21 o 
  -4   4   3     1031.62      979.06    108.39 o 
  -2   4   3     4317.62     4387.89    197.02 o 
   0   4   3    19213.44    20553.48    810.82 o 
   2   4   3    15588.49    16436.66    653.04 o 
   4   4   3     2067.14     2016.26    117.11 o 
   6   4   3    26598.12    24927.01   1757.11 o 
   8   4   3      932.56      953.59    101.38 o 
  10   4   3     3255.03     3105.49    429.09 o 
  12   4   3     4009.86     3409.59    464.39 o 
  14   4   3     3073.67     2795.69    274.63 o 
  16   4   3     1508.62     1395.57    142.32 o 
  18   4   3     2570.23     2467.84    249.01 o 
  20   4   3     2947.91     2884.86    273.79 o 
  22   4   3       12.83       12.12     90.53 o 
  24   4   3     1048.14      960.64    290.33 o 
 -27   5   3      456.57      490.70    138.71 o 
 -25   5   3       68.80       49.13    115.92 o 
 -23   5   3     1417.91     1249.76    154.47 o 
 -21   5   3      985.79      876.31    153.46 o 
 -19   5   3       41.03      -30.07     90.98 o 
 -17   5   3     5931.82     5941.25    411.38 o 
 -15   5   3     3182.39     3227.18    222.99 o 
 -13   5   3      431.14      394.67     98.44 o 
 -11   5   3     3521.51     3741.95    239.16 o 
  -9   5   3     8926.44     8953.31    438.41 o 
  -7   5   3     6965.41     7527.56    626.41 o 
  -5   5   3    12119.66    12660.33   1070.08 o 
  -3   5   3    13174.17    12523.79   1391.05 o 
  -1   5   3      750.71      739.18    161.10 o 
   1   5   3     7433.79     7780.28    281.75 o 
   3   5   3     5446.21     5475.03    245.95 o 
   5   5   3     5182.80     5027.53    281.14 o 
   7   5   3     1089.68     1010.41    115.03 o 
   9   5   3     6216.56     5774.86    838.47 o 
  11   5   3      814.84      741.20    239.88 o 
  13   5   3        3.73       40.89    151.01 o 
  15   5   3     3528.45     3448.78    236.91 o 
  17   5   3     2309.86     2286.29    191.42 o 
  19   5   3      509.82      459.95    117.91 o 
  21   5   3      738.03      659.51    134.55 o 
 -24   6   3       14.80      -17.00    122.25 o 
 -22   6   3       24.56       79.27    122.80 o 
 -20   6   3      842.78     1040.23    153.37 o 
 -18   6   3     1591.55     1737.75    175.12 o 
 -16   6   3      214.84      231.54    117.53 o 
 -14   6   3     1507.52     1773.40    178.18 o 
 -12   6   3     1788.51     2278.40    200.15 o 
 -10   6   3      299.68      413.79    113.74 o 
  -8   6   3     1458.11     1690.17    172.78 o 
  -6   6   3     1004.98     1050.86     99.23 o 
  -4   6   3      993.87      897.05    107.49 o 
  -2   6   3       37.96       35.18     63.04 o 
   0   6   3     4598.10     4505.84    188.72 o 
   2   6   3     1351.26     1378.02    103.55 o 
   4   6   3     1178.62     1300.97    134.00 o 
   6   6   3     7427.15     7661.81    414.91 o 
   8   6   3     1879.25     1775.25    168.54 o 
  10   6   3     1128.84      944.53    358.15 o 
  12   6   3      750.60      714.51    235.54 o 
  14   6   3      975.58     1043.49    144.00 o 
  16   6   3      357.52      235.23    122.33 o 
  18   6   3      812.35      904.53    197.00 o 
  20   6   3     2396.98     2443.52    225.18 o 
 -21   7   3      346.78      406.09    148.32 o 
 -19   7   3       18.20       62.94    136.73 o 
 -17   7   3     1239.95     1282.16    175.85 o 
 -15   7   3     1043.02     1050.71    190.21 o 
 -13   7   3       26.39       57.37    128.28 o 
 -11   7   3      238.52      214.92    133.29 o 
  -9   7   3     1061.30     1219.02    162.34 o 
  -7   7   3       47.29      -38.80    107.03 o 
  -5   7   3      825.49      811.30    141.56 o 
  -3   7   3     7429.85     7629.62    342.40 o 
  -1   7   3       11.79       -3.14     62.15 o 
   1   7   3      163.36      124.36     72.02 o 
   3   7   3     2587.51     2475.71    157.63 o 
   5   7   3      455.37      422.53     89.42 o 
   7   7   3      786.08      807.32    140.69 o 
   9   7   3      120.05       25.88    137.76 o 
  11   7   3     1009.17      947.18    152.89 o 
  13   7   3        0.49     -145.74    122.63 o 
  15   7   3      486.61      645.89    149.25 o 
  17   7   3      176.94      316.88    148.46 o 
 -16   8   3        5.22       99.22    158.92 o 
 -14   8   3      160.87      272.96    159.37 o 
 -12   8   3      439.54      380.32    162.01 o 
 -10   8   3       81.19      179.69    147.82 o 
  -8   8   3       24.74       -0.30    136.16 o 
  -6   8   3        6.89      -45.45    129.71 o 
  -4   8   3       67.25       46.43    123.28 o 
  -2   8   3      117.15       62.61     74.61 o 
   0   8   3      233.55      291.48     88.07 o 
   2   8   3      770.52      794.30    124.33 o 
   4   8   3      119.86      121.12     89.06 o 
   6   8   3       60.42       -2.00     91.73 o 
   8   8   3      127.89        2.02    138.10 o 
  10   8   3       17.58       -9.76    147.46 o 
  12   8   3      190.57       81.86    238.88 o 
  -9   9   3        2.07     -241.25    196.22 o 
  -7   9   3      100.36      -57.80    158.20 o 
  -5   9   3       24.40       29.35     92.24 o 
  -3   9   3        2.07      -82.51     95.88 o 
  -1   9   3      264.58      231.10    108.91 o 
   1   9   3      465.82      422.43    102.87 o 
   3   9   3      234.10      249.87    104.01 o 
 -32   0   4      421.29      649.70    255.47 o 
 -30   0   4      490.22      828.33    232.98 o 
 -28   0   4     1752.32     2429.09    310.26 o 
 -26   0   4     1957.42     1957.13    276.18 o 
 -24   0   4     4521.79     5357.58    764.85 o 
 -22   0   4      356.49      434.22     97.88 o 
 -20   0   4      382.62      617.09    196.56 o 
 -18   0   4      884.44      908.26     72.41 o 
 -16   0   4     8967.97     9844.95    460.55 o 
 -14   0   4     1285.80     1194.21    124.14 o 
 -12   0   4    30844.47    29793.89   1117.05 o 
 -10   0   4     7463.12     6877.09    369.62 o 
  -8   0   4      201.86      182.56     32.95 o 
  -6   0   4    42057.27    42944.11   1599.20 o 
  -4   0   4    45947.83    43564.25   1622.61 o 
  -2   0   4     3681.37     3639.28    144.25 o 
   0   0   4     8619.61     8668.01    414.92 o 
   2   0   4    26617.81    25584.99   1198.97 o 
   4   0   4    44564.20    41508.91   1859.59 o 
   6   0   4     2843.80     2925.64    134.37 o 
   8   0   4   112222.33   125113.88   4654.34 o 
  10   0   4     6371.21     6975.33    291.95 o 
  12   0   4     2234.13     2417.37    176.27 o 
  14   0   4     4547.84     5203.68    414.41 o 
  16   0   4     6205.99     6974.43   1044.27 o 
  18   0   4        9.67        1.34    140.99 o 
  20   0   4     1427.76     1788.96    257.03 o 
  22   0   4     1907.05     2705.94    335.43 o 
  24   0   4      767.69     1088.70    236.32 o 
 -31   1   4      208.59      163.86    144.78 o 
 -29   1   4      322.29      429.77    151.81 o 
 -27   1   4     1791.05     2300.35    209.49 o 
 -25   1   4      509.84      639.71    101.20 o 
 -23   1   4      244.32      225.05     79.68 o 
 -21   1   4     5625.27     5874.01    232.42 o 
 -19   1   4    13552.36    14341.35    489.29 o 
 -17   1   4     2223.49     2290.43     88.27 o 
 -15   1   4    39668.52    42677.41   1416.54 o 
 -13   1   4     5990.62     5565.51    202.85 o 
 -11   1   4      158.87      152.95     35.36 o 
  -9   1   4     7279.49     6841.22    237.91 o 
  -7   1   4    35606.97    34732.48   1147.86 o 
  -5   1   4    16159.73    16035.81    534.68 o 
  -3   1   4     9903.53    10807.21    319.93 o 
  -1   1   4    65568.35    63584.43   2074.02 o 
   1   1   4     4210.74     3598.34    156.28 o 
   3   1   4     9336.24     8651.41    262.45 o 
   5   1   4    17717.63    18343.49    543.72 o 
   7   1   4      680.38      573.74     34.36 o 
   9   1   4     2670.99     2827.66     96.83 o 
  11   1   4     7162.37     7019.63    231.24 o 
  13   1   4     5540.73     5014.92    161.69 o 
  15   1   4      425.90      357.83     64.26 o 
  17   1   4     6007.92     6559.38    301.58 o 
  19   1   4     5476.60     6559.30    305.12 o 
  21   1   4      123.84       74.85    178.96 o 
  23   1   4     2845.30     3275.41    254.82 o 
  25   1   4      845.96     1073.27    164.89 o 
 -30   2   4     1335.39     1341.67    192.08 o 
 -28   2   4      200.02      376.24    110.08 o 
 -26   2   4      309.52      297.71     98.07 o 
 -24   2   4     1882.40     1736.46    139.35 o 
 -22   2   4      119.58       42.63     73.20 o 
 -20   2   4      285.04      278.38     69.63 o 
 -18   2   4      998.78      909.15     63.98 o 
 -16   2   4     7177.44     6845.20    247.54 o 
 -14   2   4      634.79      710.29     51.65 o 
 -12   2   4     8927.02     8493.63    295.01 o 
 -10   2   4    16626.00    16061.38    538.55 o 
  -8   2   4      511.27      546.72     42.68 o 
  -6   2   4     9463.99     9548.31    377.98 o 
  -4   2   4    11868.66    11384.37    446.74 o 
  -2   2   4      394.19      397.96     32.03 o 
   0   2   4     4188.24     3932.88    163.24 o 
   2   2   4    11369.43    11547.92    387.80 o 
   4   2   4    29396.09    32090.48   1057.80 o 
   6   2   4     3576.52     3918.11    131.37 o 
   8   2   4    21611.04    21358.36    634.11 o 
  10   2   4     6099.13     6091.02    198.95 o 
  12   2   4     3897.06     3679.00    177.91 o 
  14   2   4     4788.77     4186.67    178.32 o 
  16   2   4     1421.55     1395.77     99.23 o 
  18   2   4      290.87      259.32    101.15 o 
  20   2   4      730.77      843.85    113.17 o 
  22   2   4     2109.13     2424.22    211.65 o 
  24   2   4       43.21      -32.51    119.22 o 
 -31   3   4        3.75     -271.53    457.04 o 
 -29   3   4        4.97      -79.05    208.73 o 
 -27   3   4      211.54       87.71    104.72 o 
 -25   3   4      473.07      250.54    132.30 o 
 -23   3   4       71.77      -54.04     78.04 o 
 -21   3   4     2827.15     2366.39    184.34 o 
 -19   3   4     1551.84     1507.18    110.60 o 
 -17   3   4       76.91       58.91     54.07 o 
 -15   3   4     1515.15     1579.21     83.52 o 
 -13   3   4     4045.86     3925.22    175.87 o 
 -11   3   4     5281.64     5977.14    249.83 o 
  -9   3   4     1311.76     1388.16     80.65 o 
  -7   3   4     3218.72     3286.39    145.53 o 
  -5   3   4     4921.77     4769.15    200.03 o 
  -3   3   4     6918.49     6978.80    283.54 o 
  -1   3   4     8455.74     8611.76    344.53 o 
   1   3   4     2681.12     2619.79    121.50 o 
   3   3   4    11945.34    13323.85    528.16 o 
   5   3   4     3574.99     3416.74    155.13 o 
   7   3   4     2438.56     2561.33    127.45 o 
   9   3   4        2.70        2.00     53.18 o 
  11   3   4     3347.21     3188.69    166.44 o 
  13   3   4      989.20     1001.46     78.13 o 
  15   3   4      580.81      443.16     70.55 o 
  17   3   4     1352.24     1083.62     93.62 o 
  19   3   4      823.09      633.79    179.62 o 
  21   3   4       30.32      -71.80    113.38 o 
  23   3   4      133.59       62.60    104.97 o 
 -28   4   4       81.48      -73.33    254.05 o 
 -26   4   4      146.43       37.62    110.83 o 
 -24   4   4       66.41      164.43    104.42 o 
 -22   4   4       12.56       25.88     91.00 o 
 -20   4   4      420.14      243.53     94.14 o 
 -18   4   4      285.74      239.45     83.71 o 
 -16   4   4      636.33      478.35     89.83 o 
 -14   4   4        7.41       13.56     65.83 o 
 -12   4   4      188.29      184.98     44.02 o 
 -10   4   4     3348.86     3426.35    161.83 o 
  -8   4   4       53.63       82.18     41.89 o 
  -6   4   4      655.56      712.51     60.28 o 
  -4   4   4      336.87      386.57     51.38 o 
  -2   4   4     4547.87     4789.78    210.38 o 
   0   4   4     2489.56     2724.06    135.96 o 
   2   4   4     3134.50     3288.49    132.86 o 
   4   4   4       68.73       30.88     65.59 o 
   6   4   4      140.59      132.10     72.28 o 
   8   4   4      303.23      289.21     73.97 o 
  10   4   4      321.85      253.53     78.49 o 
  12   4   4      321.45       96.89    205.25 o 
  14   4   4      403.32      342.26     95.25 o 
  16   4   4       61.58       18.41     76.32 o 
  18   4   4      313.66      232.04     84.75 o 
  20   4   4      190.57      100.11    122.55 o 
  22   4   4      399.48      367.07    134.69 o 
 -27   5   4      240.80       97.45    123.62 o 
 -25   5   4      493.36      469.59    128.78 o 
 -23   5   4       72.55       70.98    107.56 o 
 -21   5   4       26.15        7.13    115.26 o 
 -19   5   4       65.87       53.74     96.46 o 
 -17   5   4       81.57      -33.26    120.72 o 
 -15   5   4       64.67       44.22     83.47 o 
 -13   5   4      316.41      229.68    100.34 o 
 -11   5   4        0.04      -30.24     75.69 o 
  -9   5   4       79.21       75.80     55.88 o 
  -7   5   4      926.52     1212.47     93.92 o 
  -5   5   4      390.35      430.95     61.60 o 
  -3   5   4       21.21       46.14     49.71 o 
  -1   5   4      943.37      913.32    152.27 o 
   1   5   4      561.34      526.36     57.16 o 
   3   5   4      212.02      210.75     50.83 o 
   5   5   4      428.46      414.10     85.79 o 
   7   5   4       86.40       32.57     75.55 o 
   9   5   4       24.89      -22.39    115.37 o 
  11   5   4      323.29      207.37    232.42 o 
  13   5   4      322.03      289.55    172.28 o 
  15   5   4      263.89      193.15    131.19 o 
  17   5   4      131.16      -22.52    102.88 o 
  19   5   4        1.31       16.11     93.95 o 
  21   5   4      168.43      110.53    139.85 o 
 -24   6   4      254.47      242.42    124.48 o 
 -22   6   4       84.54       87.90    121.23 o 
 -20   6   4      136.29      134.80    156.02 o 
 -18   6   4      123.31       11.40    111.37 o 
 -16   6   4     1432.19     1191.58    145.49 o 
 -14   6   4        0.66      -39.08     97.49 o 
 -12   6   4      188.45      260.20    107.09 o 
 -10   6   4      372.05      486.70    165.82 o 
  -8   6   4        0.51       17.34     66.28 o 
  -6   6   4     1630.94     1829.95    151.19 o 
  -4   6   4     1045.22     1034.76     96.94 o 
  -2   6   4      237.07      183.91     69.36 o 
   0   6   4     1725.39     1742.01    110.72 o 
   2   6   4      354.64      387.13     85.58 o 
   4   6   4        4.71        7.15     62.58 o 
   6   6   4        6.08       29.07     95.72 o 
   8   6   4     2100.48     2165.03    357.82 o 
  10   6   4      340.88      206.08    269.84 o 
  12   6   4      450.16      236.04    194.89 o 
  14   6   4      772.40      829.08    142.18 o 
  16   6   4        5.28      -11.40    114.72 o 
  18   6   4       12.93       57.51    126.26 o 
 -21   7   4       57.29      142.79    139.89 o 
 -19   7   4       13.27      -56.02    130.53 o 
 -17   7   4       36.08      -68.31    121.19 o 
 -15   7   4      906.97      971.25    158.10 o 
 -13   7   4      651.50      749.02    147.79 o 
 -11   7   4       50.52      117.38    123.02 o 
  -9   7   4      391.11      602.46    170.39 o 
  -7   7   4     1004.67     1016.37    145.33 o 
  -5   7   4       11.28       81.38     77.88 o 
  -3   7   4      415.03      553.51     97.02 o 
  -1   7   4     2092.07     2148.15    138.63 o 
   1   7   4        4.83        3.56     71.04 o 
   3   7   4      521.69      685.91     90.78 o 
   5   7   4      539.08      646.56     96.02 o 
   7   7   4      607.53      601.64    134.04 o 
   9   7   4       56.95      -57.19    118.25 o 
  11   7   4      788.47      638.92    194.44 o 
  13   7   4       38.07      -54.18    159.25 o 
  15   7   4       22.65     -186.38    129.84 o 
 -16   8   4      123.21      140.88    173.40 o 
 -14   8   4      301.45      413.90    160.98 o 
 -12   8   4      692.41      871.69    214.04 o 
 -10   8   4     1539.19     1712.95    206.01 o 
  -8   8   4       58.97      -57.40    135.38 o 
  -6   8   4     1127.46     1006.24    169.20 o 
  -4   8   4      938.28      867.75    187.09 o 
  -2   8   4        2.69       -6.43     71.91 o 
   0   8   4      255.03      288.48     84.21 o 
   2   8   4      220.15      297.37     91.24 o 
   4   8   4      123.91      198.07     93.09 o 
   6   8   4       53.27       -3.97     96.28 o 
   8   8   4     1031.10     1131.35    177.02 o 
  10   8   4      691.10      616.97    163.14 o 
  -7   9   4       26.21      -61.70    176.62 o 
  -5   9   4       96.81        4.59     83.50 o 
  -3   9   4      809.89      647.76    152.90 o 
  -1   9   4      707.31      475.75    150.79 o 
   1   9   4       11.00      -47.35     90.83 o 
 -31   1   5        4.33      -85.00    145.33 o 
 -29   1   5      107.37       31.40    132.90 o 
 -27   1   5       37.36       20.63     97.10 o 
 -25   1   5      274.44      373.81     95.91 o 
 -23   1   5       21.62      -27.94     73.03 o 
 -21   1   5      851.93      911.93    102.42 o 
 -19   1   5        9.73      -46.62     41.97 o 
 -17   1   5     1029.64     1112.85    103.34 o 
 -15   1   5      171.51      207.34     38.64 o 
 -13   1   5     6241.54     6267.54    226.87 o 
 -11   1   5      922.30      893.83     55.40 o 
  -9   1   5      429.76      411.11     44.27 o 
  -7   1   5    12322.23    11742.97    659.33 o 
  -5   1   5     2043.97     1662.45    112.33 o 
  -3   1   5     8184.08     8598.22    409.84 o 
  -1   1   5     2273.85     2228.77     86.63 o 
   1   1   5     2810.50     2706.22     92.73 o 
   3   1   5      725.27      627.52     37.59 o 
   5   1   5       23.20       15.96     24.98 o 
   7   1   5     1965.17     2086.98     87.01 o 
   9   1   5      191.76      111.94     37.36 o 
  11   1   5        5.95        5.11     40.99 o 
  13   1   5     1748.74     1926.24    148.94 o 
  15   1   5       16.37      -83.43     91.42 o 
  17   1   5       73.30       61.05     92.00 o 
  19   1   5       87.82      227.21    124.28 o 
  21   1   5      507.61      609.97    144.63 o 
  23   1   5      300.65      117.24    135.85 o 
 -32   2   5       61.11      -78.01    250.35 o 
 -30   2   5      137.29       80.85    148.53 o 
 -28   2   5      193.92      240.36    107.83 o 
 -26   2   5     2191.65     1996.00    155.62 o 
 -24   2   5      123.66       23.83     81.25 o 
 -22   2   5     4084.70     3565.10    194.58 o 
 -20   2   5     2311.02     1990.65    133.44 o 
 -18   2   5      130.24       95.31     44.54 o 
 -16   2   5      455.74      399.78     47.02 o 
 -14   2   5     5147.12     5275.36    223.49 o 
 -12   2   5      220.76      191.51     33.53 o 
 -10   2   5     5256.32     5182.59    186.73 o 
  -8   2   5      176.07      194.78     31.63 o 
  -6   2   5     3031.07     2982.56    132.64 o 
  -4   2   5     2277.46     2206.33    103.03 o 
  -2   2   5    23347.27    23884.48    925.59 o 
   0   2   5     2409.53     2681.15    100.97 o 
   2   2   5    21701.53    22564.89    663.22 o 
   4   2   5     1649.35     1475.19     66.46 o 
   6   2   5     1254.71     1184.25     61.80 o 
   8   2   5      456.89      422.70     42.12 o 
  10   2   5    14066.69    13887.79    424.35 o 
  12   2   5     1072.02      987.59     77.43 o 
  14   2   5      105.14       50.58     75.15 o 
  16   2   5     2604.89     2437.93    170.81 o 
  18   2   5     2618.91     2479.72    172.37 o 
  20   2   5       10.21      -35.46     97.09 o 
  22   2   5      428.23      420.14    150.18 o 
  24   2   5      297.47      267.25    147.85 o 
 -31   3   5       98.23      -89.38    194.94 o 
 -29   3   5      307.63      210.86    229.59 o 
 -27   3   5       21.06      -64.17     91.78 o 
 -25   3   5     2264.29     1912.18    147.86 o 
 -23   3   5       68.80       -0.89     72.42 o 
 -21   3   5      775.36      601.28     92.27 o 
 -19   3   5     1775.44     1506.73    110.56 o 
 -17   3   5     3383.15     3029.40    226.70 o 
 -15   3   5      429.89      403.20     51.60 o 
 -13   3   5    10491.19    10363.39    419.18 o 
 -11   3   5    12296.56    11762.05    470.76 o 
  -9   3   5       38.98       69.92     37.25 o 
  -7   3   5    10712.60    10893.99    434.38 o 
  -5   3   5    17632.03    17889.10    700.82 o 
  -3   3   5     2305.34     2368.94    113.15 o 
  -1   3   5     4357.75     4449.43    189.40 o 
   1   3   5    18621.44    19154.15    749.51 o 
   3   3   5     4273.83     4150.40    154.42 o 
   5   3   5     1099.50     1035.86     76.42 o 
   7   3   5     5577.11     5110.33    191.37 o 
   9   3   5     2592.23     2419.28    134.08 o 
  11   3   5     1143.57     1026.40     90.62 o 
  13   3   5     3788.39     3325.75    286.51 o 
  15   3   5      833.18      714.49    102.70 o 
  17   3   5      379.48      166.70     94.19 o 
  19   3   5     1345.01     1138.83    176.66 o 
  21   3   5     1310.27     1170.16    139.29 o 
  23   3   5       94.27      -65.87    195.11 o 
 -28   4   5      557.88      385.09    242.12 o 
 -26   4   5      820.04      742.08    134.49 o 
 -24   4   5       16.75      -17.70     90.55 o 
 -22   4   5     5437.03     4052.28    418.51 o 
 -20   4   5     1318.07     1065.42    122.95 o 
 -18   4   5      193.76      131.26     79.87 o 
 -16   4   5     4751.61     4457.12    258.65 o 
 -14   4   5     2832.24     2521.10    132.94 o 
 -12   4   5       79.46       63.09     44.40 o 
 -10   4   5     2049.17     2047.81    113.92 o 
  -8   4   5     8248.77     8459.65    348.23 o 
  -6   4   5     1087.51     1056.70     92.01 o 
  -4   4   5     6467.88     6803.84    284.51 o 
  -2   4   5    22400.38    22759.62   1074.22 o 
   0   4   5       16.20       78.41     41.27 o 
   2   4   5    10631.70    11241.08    388.57 o 
   4   4   5     5089.29     5135.28    227.50 o 
   6   4   5     1697.08     1724.96    136.60 o 
   8   4   5     1386.39     1426.19    126.98 o 
  10   4   5     5424.05     5004.40    651.48 o 
  12   4   5     5397.71     4487.77    400.82 o 
  14   4   5      381.23      248.73    146.17 o 
  16   4   5     3280.33     2931.34    234.22 o 
  18   4   5     1630.46     1451.90    170.84 o 
  20   4   5       13.04      -94.60    118.75 o 
 -27   5   5      503.39      443.79    132.22 o 
 -25   5   5      907.21      742.25    135.81 o 
 -23   5   5      678.60      548.02    123.04 o 
 -21   5   5      194.40      212.71    101.88 o 
 -19   5   5     2023.99     1608.30    386.21 o 
 -17   5   5      718.98      711.31    110.67 o 
 -15   5   5      284.61      202.24     83.80 o 
 -13   5   5     4684.03     4597.78    272.34 o 
 -11   5   5     4926.77     5137.24    234.08 o 
  -9   5   5        5.01       -1.30     53.83 o 
  -7   5   5     2356.89     2471.60    136.74 o 
  -5   5   5     9213.84     9111.69    381.69 o 
  -3   5   5      113.95       75.82     51.13 o 
  -1   5   5     2138.53     2022.62    123.77 o 
   1   5   5     7239.40     6910.88    253.11 o 
   3   5   5     1977.15     1983.24    117.20 o 
   5   5   5     3621.90     3650.74    222.86 o 
   7   5   5     5343.94     4870.31    280.88 o 
   9   5   5     2621.77     2415.33    180.82 o 
  11   5   5      598.48      543.15    183.97 o 
  13   5   5     2794.44     2166.14    585.67 o 
  15   5   5     1265.92     1157.80    115.38 o 
  17   5   5        7.25     -138.16    123.94 o 
  19   5   5     2130.34     1696.62    193.81 o 
 -24   6   5       73.84      148.12    124.26 o 
 -22   6   5      653.83      491.01    130.94 o 
 -20   6   5      787.23      634.08    131.57 o 
 -18   6   5      921.46      734.92    132.64 o 
 -16   6   5     2279.35     2202.76    353.36 o 
 -14   6   5      497.11      487.76    109.77 o 
 -12   6   5       51.97       68.74     97.80 o 
 -10   6   5      904.97      915.52    127.47 o 
  -8   6   5     4754.31     4617.11    227.57 o 
  -6   6   5     1326.03     1394.01    131.07 o 
  -4   6   5     5405.37     5535.89    466.82 o 
  -2   6   5     5000.98     4416.27    459.47 o 
   0   6   5      984.01      891.55     90.51 o 
   2   6   5      768.34      821.87     83.78 o 
   4   6   5     3198.86     3191.17    168.06 o 
   6   6   5       79.01       40.62     87.10 o 
   8   6   5      135.17      114.12    102.87 o 
  10   6   5      965.19     1067.50    350.58 o 
  12   6   5     1671.48     1549.07    481.43 o 
  14   6   5       27.73      -57.56    171.17 o 
  16   6   5     1227.84     1083.44    156.24 o 
 -21   7   5      127.58      144.08    132.29 o 
 -19   7   5      117.03      128.04    133.36 o 
 -17   7   5      508.95      603.16    144.30 o 
 -15   7   5       15.71      -12.07    120.10 o 
 -13   7   5      101.56      198.64    154.35 o 
 -11   7   5      668.67      763.17    138.03 o 
  -9   7   5       62.87      -55.32    107.10 o 
  -7   7   5      586.59      558.97    127.42 o 
  -5   7   5       76.53       88.31     78.19 o 
  -3   7   5      729.28      753.13    136.32 o 
  -1   7   5     1363.16     1369.01    113.84 o 
   1   7   5     1294.41     1150.16    131.35 o 
   3   7   5       14.13      -59.70     73.83 o 
   5   7   5       32.79      110.82    108.76 o 
   7   7   5     2627.49     2669.42    226.08 o 
   9   7   5      154.84      218.26    259.26 o 
  11   7   5       32.37     -138.44    121.01 o 
  13   7   5      547.45      278.48    140.07 o 
 -16   8   5      352.13      342.96    150.87 o 
 -14   8   5       45.03        6.78    141.82 o 
 -12   8   5       10.68     -147.72    139.13 o 
 -10   8   5      110.64       20.82    134.81 o 
  -8   8   5      840.23      722.45    154.76 o 
  -6   8   5      138.96       34.25    131.55 o 
  -4   8   5       52.50      100.01    137.87 o 
  -2   8   5      665.35      671.30    119.28 o 
   0   8   5       54.45      143.00     83.62 o 
   2   8   5      133.22      123.20     83.21 o 
   4   8   5        6.07        0.72    112.57 o 
   6   8   5      287.83      211.12    166.94 o 
   8   8   5       80.31      -63.16    157.14 o 
 -32   0   6     2837.55     3575.48    421.18 o 
 -30   0   6      586.06      610.50    234.53 o 
 -28   0   6     1270.96     1768.03    290.22 o 
 -26   0   6     2810.27     3583.37    695.92 o 
 -24   0   6       32.63      -14.12     88.20 o 
 -22   0   6       31.57       26.25     79.33 o 
 -20   0   6     8259.66     9191.24    906.18 o 
 -18   0   6     5786.33     6122.50    333.33 o 
 -16   0   6       24.57       -1.99     62.25 o 
 -14   0   6    11259.71    11371.45    560.66 o 
 -12   0   6    35140.29    35819.23   1684.37 o 
 -10   0   6      133.23      204.05     76.17 o 
  -8   0   6    39781.97    41218.81   1537.16 o 
  -6   0   6      890.99     1403.87     68.23 o 
  -4   0   6     3600.41     3512.35    143.64 o 
  -2   0   6      459.56      391.01     51.34 o 
   0   0   6    17434.03    17204.31    813.49 o 
   2   0   6    12660.81    12123.55    588.48 o 
   4   0   6    15334.93    14679.16    712.68 o 
   6   0   6    16961.89    16520.84    844.59 o 
   8   0   6     7219.51     7417.75    394.76 o 
  10   0   6     3442.32     3299.56    226.86 o 
  12   0   6    12566.02    15188.26   1071.89 o 
  14   0   6     2000.38     2277.33    430.20 o 
  16   0   6      211.93      209.37    174.84 o 
  18   0   6     4986.97     6355.15    532.32 o 
  20   0   6     3740.87     4432.54    428.31 o 
  22   0   6      274.04      398.69    222.06 o 
 -31   1   6       59.87        6.33    156.01 o 
 -29   1   6      519.48      735.79    170.08 o 
 -27   1   6     1146.60     1263.07    132.78 o 
 -25   1   6       10.48      -67.54     82.56 o 
 -23   1   6     5503.93     5869.66    305.66 o 
 -21   1   6     1155.41     1120.45     82.73 o 
 -19   1   6     1388.07     1466.75     88.72 o 
 -17   1   6     5979.09     5809.63    221.19 o 
 -15   1   6     4460.01     4397.12    173.07 o 
 -13   1   6      515.06      543.12     47.69 o 
 -11   1   6     8181.11     7669.23    271.16 o 
  -9   1   6    27362.83    25891.11    761.16 o 
  -7   1   6      157.52      162.61     24.30 o 
  -5   1   6    38815.13    38864.50   1133.17 o 
  -3   1   6    33801.17    31999.76   1357.99 o 
  -1   1   6     1700.18     1573.00     78.33 o 
   1   1   6    16704.07    16909.95    503.54 o 
   3   1   6    16179.84    17124.24    511.56 o 
   5   1   6     2727.11     2853.77    108.91 o 
   7   1   6     2078.56     2259.61    103.97 o 
   9   1   6     7412.34     7485.57    419.17 o 
  11   1   6     5968.79     6257.80    313.35 o 
  13   1   6      175.63       16.28     86.73 o 
  15   1   6     7802.64     8771.19    817.79 o 
  17   1   6      637.90      904.77    124.83 o 
  19   1   6      133.25       99.58    124.75 o 
  21   1   6      397.60      522.85    156.87 o 
  23   1   6      910.78     1303.85    185.14 o 
 -32   2   6      341.29      308.12    170.50 o 
 -30   2   6      159.20       99.35    124.99 o 
 -28   2   6     1886.61     1724.16    163.16 o 
 -26   2   6      118.51       27.28    116.78 o 
 -24   2   6      624.61      582.60    131.13 o 
 -22   2   6      867.51      746.65     93.29 o 
 -20   2   6      960.45      971.84     80.49 o 
 -18   2   6     3483.08     3367.56    227.61 o 
 -16   2   6      448.79      422.28     56.74 o 
 -14   2   6     6645.48     6211.55    226.23 o 
 -12   2   6    12551.73    12131.79    416.59 o 
 -10   2   6     2531.53     2633.32    109.01 o 
  -8   2   6     6672.20     6269.49    261.56 o 
  -6   2   6     6047.45     5800.31    242.20 o 
  -4   2   6       80.32      156.11     43.00 o 
  -2   2   6      189.29      281.21     34.98 o 
   0   2   6    16448.85    16686.96    494.45 o 
   2   2   6     3700.09     3373.67    104.90 o 
   4   2   6     1497.43     1471.72     69.72 o 
   6   2   6    13841.76    13622.89    467.71 o 
   8   2   6     3407.90     3541.18    131.94 o 
  10   2   6     1455.86     1363.38    112.69 o 
  12   2   6     6306.22     5822.53    292.61 o 
  14   2   6     2376.56     2100.60    241.34 o 
  16   2   6        2.25      -96.98     89.55 o 
  18   2   6     1217.99     1288.84    138.95 o 
  20   2   6     2075.12     2140.17    255.92 o 
  22   2   6        1.31     -171.53    194.33 o 
 -31   3   6       65.38      -45.37    118.87 o 
 -29   3   6      204.85       81.57    194.75 o 
 -27   3   6      299.93      167.14     94.88 o 
 -25   3   6      379.12      263.99     90.67 o 
 -23   3   6      805.90      593.13     90.00 o 
 -21   3   6     1184.80      907.28     96.04 o 
 -19   3   6      421.84      384.51    114.10 o 
 -17   3   6     1961.16     1945.55    100.02 o 
 -15   3   6     1030.75      952.69     65.46 o 
 -13   3   6      957.01      966.78     89.26 o 
 -11   3   6     7616.08     7146.03    297.38 o 
  -9   3   6     3378.83     3448.88    157.93 o 
  -7   3   6     2141.15     2024.82    107.37 o 
  -5   3   6     1299.90     1232.85     81.32 o 
  -3   3   6     8765.95     8857.02    357.96 o 
  -1   3   6      722.71      705.28     57.67 o 
   1   3   6     1861.57     1857.73     82.46 o 
   3   3   6     3735.21     3711.53    141.90 o 
   5   3   6       96.40       99.05     35.36 o 
   7   3   6       24.78       44.52     39.08 o 
   9   3   6     2888.41     2701.85    128.13 o 
  11   3   6     1490.55     1255.64    114.33 o 
  13   3   6     1132.65      624.56    133.98 o 
  15   3   6      328.79      294.76    103.30 o 
  17   3   6      721.12      724.75    118.71 o 
  19   3   6        7.64     -129.59    104.36 o 
  21   3   6      422.78      372.50    129.23 o 
 -28   4   6      102.91     -159.02    194.45 o 
 -26   4   6      441.02      298.64    117.90 o 
 -24   4   6      439.04      253.13    108.69 o 
 -22   4   6       19.78      -20.89     81.58 o 
 -20   4   6       64.86       84.08     79.78 o 
 -18   4   6       38.39       45.69     72.29 o 
 -16   4   6      409.36      236.28     77.37 o 
 -14   4   6     1253.31     1142.56     84.95 o 
 -12   4   6       12.19       47.78     45.73 o 
 -10   4   6       36.76      100.20     48.07 o 
  -8   4   6      502.67      481.95     58.05 o 
  -6   4   6      375.85      417.14     64.41 o 
  -4   4   6      474.08      452.70     55.23 o 
  -2   4   6     2304.47     2472.00    127.59 o 
   0   4   6       57.26       35.59     43.12 o 
   2   4   6     2955.25     2965.23    124.60 o 
   4   4   6      652.32      602.40     69.53 o 
   6   4   6     2306.74     2206.40    154.36 o 
   8   4   6      580.05      580.79     88.64 o 
  10   4   6       87.73        0.73     79.52 o 
  12   4   6       51.24     -119.18    165.04 o 
  14   4   6      946.75      639.88    131.75 o 
  16   4   6       44.01      -42.88    135.64 o 
  18   4   6        2.14      102.30    121.58 o 
  20   4   6      186.15      187.99    222.95 o 
 -27   5   6      204.19      241.21    123.46 o 
 -25   5   6       18.00       35.63    103.60 o 
 -23   5   6       10.71       10.68     95.20 o 
 -21   5   6       64.08       13.40     96.19 o 
 -19   5   6       35.31      -55.18     88.81 o 
 -17   5   6        8.04      -47.31     82.12 o 
 -15   5   6      202.06      112.25    108.02 o 
 -13   5   6      126.17      163.98     82.85 o 
 -11   5   6      513.93      538.32     72.10 o 
  -9   5   6      185.07      143.47     63.21 o 
  -7   5   6       44.06       19.18     57.14 o 
  -5   5   6      242.66      239.41     61.04 o 
  -3   5   6      140.60      168.67     59.76 o 
  -1   5   6      170.54       42.58     55.55 o 
   1   5   6       29.18      -17.70     60.08 o 
   3   5   6     2117.36     2184.83    160.79 o 
   5   5   6       18.58      -10.80     71.93 o 
   7   5   6       13.02      -28.43     80.94 o 
   9   5   6       41.62       -0.52    115.93 o 
  11   5   6       19.16      -81.19    154.46 o 
  13   5   6       28.76      -40.65    193.44 o 
  15   5   6        2.98      -81.31    111.60 o 
  17   5   6        2.49     -133.16    118.04 o 
 -24   6   6        4.12       67.90    118.35 o 
 -22   6   6       95.68       37.47    111.82 o 
 -20   6   6     1378.52     1089.99    146.73 o 
 -18   6   6       60.63       88.93    111.92 o 
 -16   6   6      177.84       60.94    102.95 o 
 -14   6   6     1017.48     1032.19    236.20 o 
 -12   6   6      225.39      201.42    101.39 o 
 -10   6   6      139.20      136.03     76.45 o 
  -8   6   6      659.00      713.98     90.62 o 
  -6   6   6      208.71      233.54     71.23 o 
  -4   6   6      263.45      199.87     72.55 o 
  -2   6   6      799.39      854.40     90.86 o 
   0   6   6      867.31      890.00     81.87 o 
   2   6   6       41.94       95.44    133.42 o 
   4   6   6      622.74      662.88    111.01 o 
   6   6   6      437.40      484.41    113.50 o 
   8   6   6      131.75       40.93     94.11 o 
  10   6   6      612.10      532.26    208.03 o 
  12   6   6      501.02      338.02    300.46 o 
  14   6   6       30.24     -300.91    213.38 o 
 -21   7   6      139.58      102.37    127.02 o 
 -19   7   6      154.14       22.41    126.08 o 
 -17   7   6      210.37      151.62    128.57 o 
 -15   7   6      140.39      161.95    122.12 o 
 -13   7   6        7.42      -99.54    109.71 o 
 -11   7   6     1032.80     1003.01    232.75 o 
  -9   7   6      497.39      363.23    119.15 o 
  -7   7   6        0.22      -34.83     74.99 o 
  -5   7   6       84.72      128.76     79.37 o 
  -3   7   6     1620.60     1728.56    156.38 o 
  -1   7   6      175.31      150.55     67.58 o 
   1   7   6      742.23      732.63    119.05 o 
   3   7   6      420.14      425.51    112.22 o 
   5   7   6      109.40      119.11    107.55 o 
   7   7   6      467.04      360.80    125.62 o 
   9   7   6      517.37      276.41    223.73 o 
  11   7   6      111.29      -43.02    153.68 o 
 -16   8   6      174.51       97.28    150.85 o 
 -14   8   6      628.33      796.67    167.70 o 
 -12   8   6      365.31      406.10    153.89 o 
 -10   8   6      614.49      628.60    152.77 o 
  -8   8   6      149.20      155.25    133.02 o 
  -6   8   6      337.16      311.38    156.58 o 
  -4   8   6        1.95      -35.41     67.90 o 
  -2   8   6      241.96      257.66     77.64 o 
   0   8   6     1262.82     1227.60    139.51 o 
   2   8   6      129.43      228.23    113.37 o 
   4   8   6      725.76      646.23    136.53 o 
   6   8   6      891.30      785.57    152.32 o 
 -31   1   7        9.08     -143.73    154.47 o 
 -29   1   7        4.55      -30.29    102.15 o 
 -27   1   7      165.17      149.77     98.50 o 
 -25   1   7       58.68       49.49     87.11 o 
 -23   1   7        5.22      -80.87     56.58 o 
 -21   1   7     2176.30     2176.77    155.63 o 
 -19   1   7      189.12      163.28     51.72 o 
 -17   1   7      920.21      966.52     75.11 o 
 -15   1   7     5316.68     5331.44    203.45 o 
 -13   1   7      302.69      280.81     41.36 o 
 -11   1   7      436.64      417.35     30.63 o 
  -9   1   7      715.16      824.44     54.75 o 
  -7   1   7     3634.28     3613.10    120.30 o 
  -5   1   7     3854.51     4243.00    137.96 o 
  -3   1   7      991.78      987.12     48.44 o 
  -1   1   7     8069.39     7788.43    275.73 o 
   1   1   7       14.50        7.98     24.29 o 
   3   1   7       39.10       33.43     40.62 o 
   5   1   7      671.44      700.77     67.77 o 
   7   1   7      348.15      389.21     65.82 o 
   9   1   7     2422.33     2468.84    137.59 o 
  11   1   7      382.74      382.00     92.65 o 
  13   1   7      165.94      102.80     96.65 o 
  15   1   7      150.00       83.90    106.56 o 
  17   1   7     1280.94     1186.46    177.19 o 
  19   1   7        5.57      -20.62    145.55 o 
  21   1   7       16.01      -16.28    143.04 o 
 -32   2   7        7.09       -7.82    270.17 o 
 -30   2   7      491.14      346.55    114.95 o 
 -28   2   7        9.65      -89.78     98.96 o 
 -26   2   7      649.25      332.25     97.59 o 
 -24   2   7     1042.00     1124.76    165.05 o 
 -22   2   7       51.91       25.31     70.89 o 
 -20   2   7        8.16        6.95     52.15 o 
 -18   2   7     1678.70     1650.98     93.22 o 
 -16   2   7      459.65      501.77     52.71 o 
 -14   2   7       87.98       98.76     38.32 o 
 -12   2   7     2056.70     1980.99     94.50 o 
 -10   2   7    13275.20    12779.99    438.21 o 
  -8   2   7      488.03      396.24     78.96 o 
  -6   2   7     8462.74     8256.84    293.47 o 
  -4   2   7     3465.77     3140.36    131.13 o 
  -2   2   7       29.29       25.49     29.39 o 
   0   2   7      488.00      402.27     46.10 o 
   2   2   7     5895.34     5805.98    190.76 o 
   4   2   7      328.80      300.36     38.84 o 
   6   2   7     1243.52     1349.44     90.37 o 
   8   2   7     3727.36     3571.23    164.64 o 
  10   2   7     3951.32     4096.65    216.94 o 
  12   2   7     1341.73     1075.03    136.74 o 
  14   2   7     1573.71     1637.02    167.09 o 
  16   2   7      335.49      230.08    111.18 o 
  18   2   7      504.65      369.67    124.91 o 
  20   2   7     1185.25     1277.41    183.87 o 
 -31   3   7      130.25      -18.95    110.15 o 
 -29   3   7      423.60      137.37    170.84 o 
 -27   3   7      407.42      332.64    100.88 o 
 -25   3   7     1584.66     1242.49    176.47 o 
 -23   3   7      347.95      284.33     77.94 o 
 -21   3   7     2201.24     2145.24    164.40 o 
 -19   3   7     1818.28     1782.80    124.78 o 
 -17   3   7     1103.12     1103.74     74.74 o 
 -15   3   7     3051.23     2866.96    145.59 o 
 -13   3   7     3536.16     3055.54    151.15 o 
 -11   3   7     1322.38     1333.33     91.44 o 
  -9   3   7     6786.05     6462.48    273.54 o 
  -7   3   7     3770.42     3710.10    170.31 o 
  -5   3   7     1312.36     1062.53     78.65 o 
  -3   3   7    11448.66    12219.66    487.53 o 
  -1   3   7     3666.72     3417.18    158.45 o 
   1   3   7      739.78      619.90     53.51 o 
   3   3   7     4305.53     4165.75    167.49 o 
   5   3   7     8901.53     8696.85    277.10 o 
   7   3   7      588.82      617.53     85.64 o 
   9   3   7     1307.17     1294.23    117.85 o 
  11   3   7     1711.56     1523.32    130.56 o 
  13   3   7     1323.25      854.47    120.07 o 
  15   3   7      257.28      168.15    158.17 o 
  17   3   7     1247.65      986.85    141.30 o 
  19   3   7      732.61      569.52    134.33 o 
 -28   4   7      164.36      -42.05    154.54 o 
 -26   4   7      746.50      371.78    113.02 o 
 -24   4   7      264.28      157.29    101.48 o 
 -22   4   7      409.30      319.87    103.37 o 
 -20   4   7      946.52      739.76    114.10 o 
 -18   4   7     2242.88     2053.23    170.52 o 
 -16   4   7     1324.38     1327.18    112.65 o 
 -14   4   7     1614.74     1466.42    116.91 o 
 -12   4   7     1998.53     2063.44    397.95 o 
 -10   4   7     9327.05     9391.49    387.20 o 
  -8   4   7        0.88       -7.87     46.07 o 
  -6   4   7    10602.26    10569.32    430.53 o 
  -4   4   7     4138.71     3971.97    183.22 o 
  -2   4   7      426.50      433.75     58.09 o 
   0   4   7     2876.65     2819.64    145.33 o 
   2   4   7     6443.19     6449.09    280.23 o 
   4   4   7     1826.83     1809.98    141.52 o 
   6   4   7      983.05      991.63     88.36 o 
   8   4   7     5815.60     5270.43    315.80 o 
  10   4   7     1533.18     1447.06    321.51 o 
  12   4   7      537.36      289.43    160.48 o 
  14   4   7     8592.81     6958.04    409.30 o 
  16   4   7      653.54      374.75    199.01 o 
  18   4   7      101.87      -13.29    129.33 o 
 -27   5   7      811.77      633.63    133.97 o 
 -25   5   7      126.21       69.76    108.51 o 
 -23   5   7       97.23      104.59    102.53 o 
 -21   5   7     2346.08     1859.57    226.85 o 
 -19   5   7     1034.93     1063.76    266.16 o 
 -17   5   7     1399.47     1173.35    132.14 o 
 -15   5   7     2148.04     2048.20    174.03 o 
 -13   5   7     1254.34     1231.95    100.72 o 
 -11   5   7       97.18      126.46     62.49 o 
  -9   5   7     9258.97    10771.76   1167.84 o 
  -7   5   7     3959.31     4291.96    577.26 o 
  -5   5   7        5.89       -6.28     60.87 o 
  -3   5   7     1393.45     1541.23    114.27 o 
  -1   5   7     5917.63     5648.65    455.04 o 
   1   5   7      237.23      149.18     77.44 o 
   3   5   7     1932.68     1982.42    154.71 o 
   5   5   7     4191.83     4335.58    258.71 o 
   7   5   7      189.34      193.80     92.85 o 
   9   5   7       11.22      -92.66    157.02 o 
  11   5   7     2000.07     1387.71    263.82 o 
  13   5   7      709.73      470.76    286.88 o 
  15   5   7      124.37     -127.10    122.17 o 
 -24   6   7      732.50      703.21    162.26 o 
 -22   6   7       46.85       56.41    115.96 o 
 -20   6   7        3.09       38.58    109.60 o 
 -18   6   7       28.89       10.38    103.15 o 
 -16   6   7      563.64      538.04    123.89 o 
 -14   6   7      159.55      194.53    123.06 o 
 -12   6   7      827.39     1022.58    135.94 o 
 -10   6   7     3470.90     3500.48    193.88 o 
  -8   6   7       63.64       -5.82     73.66 o 
  -6   6   7     1444.11     1709.07    138.03 o 
  -4   6   7     1776.29     1733.21    129.32 o 
  -2   6   7      108.11       32.50    103.19 o 
   0   6   7      908.06      947.14    114.02 o 
   2   6   7     2195.43     2129.19    175.84 o 
   4   6   7     1198.36     1182.16    131.78 o 
   6   6   7      419.64      281.96    104.48 o 
   8   6   7     3007.17     2713.14    599.48 o 
  10   6   7     1510.09      804.28    235.87 o 
  12   6   7      160.16      106.73    174.17 o 
 -21   7   7      691.36      505.82    187.32 o 
 -19   7   7       35.29       45.34    125.47 o 
 -17   7   7       91.95      131.27    128.42 o 
 -15   7   7      659.36      657.47    140.39 o 
 -13   7   7      616.08      566.34    138.32 o 
 -11   7   7        4.13       -7.91    114.07 o 
  -9   7   7      264.94      243.43    114.16 o 
  -7   7   7     1837.09     1908.54    154.35 o 
  -5   7   7      373.08      428.06     95.85 o 
  -3   7   7      518.86      606.05    175.07 o 
  -1   7   7      562.58      532.77    102.82 o 
   1   7   7      406.99      435.11    104.79 o 
   3   7   7      303.12      314.66    107.76 o 
   5   7   7       16.82        3.32    112.33 o 
   7   7   7      372.59      456.78    127.15 o 
   9   7   7       32.07      -26.93    121.20 o 
 -14   8   7       81.87      207.47    183.97 o 
 -12   8   7      216.19      286.63    167.49 o 
 -10   8   7       15.37        3.09    128.06 o 
  -8   8   7      182.78      145.80    130.97 o 
  -6   8   7       42.06      -78.18    138.32 o 
  -4   8   7      930.52      619.15    108.47 o 
  -2   8   7        7.74       71.59     86.71 o 
   0   8   7       34.10      -54.03     94.02 o 
   2   8   7      260.65      224.23    199.57 o 
 -32   0   8      254.92      231.86    237.88 o 
 -30   0   8      142.15      129.85    236.76 o 
 -28   0   8      296.12      429.87    239.21 o 
 -26   0   8      434.28      492.02    117.53 o 
 -24   0   8      116.51      224.71    101.91 o 
 -22   0   8     2557.67     2793.47    207.98 o 
 -20   0   8    10781.16    11549.73    590.04 o 
 -18   0   8       63.76       49.54     71.92 o 
 -16   0   8     4363.82     4380.38    250.84 o 
 -14   0   8     7283.52     8039.73    407.51 o 
 -12   0   8     2664.73     2943.15    261.15 o 
 -10   0   8     7466.29     7292.90    286.72 o 
  -8   0   8    24692.54    24674.30    928.94 o 
  -6   0   8      304.22      349.99     35.76 o 
  -4   0   8     5877.20     6071.82    305.75 o 
  -2   0   8    18692.49    19094.49    901.63 o 
   0   0   8      969.18     1140.12    105.22 o 
   2   0   8     7577.48     7532.06    393.27 o 
   4   0   8    42005.28    41419.50   1949.90 o 
   6   0   8     2031.50     1810.94    225.18 o 
   8   0   8     3186.40     3508.99    245.69 o 
  10   0   8    10849.26    11610.02    950.16 o 
  12   0   8     1966.26     2433.51    257.36 o 
  14   0   8      422.66      393.79    232.08 o 
  16   0   8     1252.50     1413.22    273.29 o 
  18   0   8     1572.36     1974.94    309.15 o 
 -31   1   8      568.80      598.39    184.47 o 
 -29   1   8        6.54      -61.11     98.21 o 
 -27   1   8      387.25      415.21    105.33 o 
 -25   1   8      611.49      671.58    104.53 o 
 -23   1   8     2247.34     2722.88    155.73 o 
 -21   1   8     2228.33     2363.05    171.64 o 
 -19   1   8     9728.10    10843.64    423.41 o 
 -17   1   8      172.29      212.89     51.42 o 
 -15   1   8     1699.29     1641.52     92.20 o 
 -13   1   8     9334.40     9319.50    330.08 o 
 -11   1   8     1398.41     1206.03     59.76 o 
  -9   1   8       20.02       40.41     23.92 o 
  -7   1   8     2273.96     1946.56     75.44 o 
  -5   1   8     9481.08     8826.15    269.38 o 
  -3   1   8     1192.23     1110.34     68.21 o 
  -1   1   8     5744.73     5591.83    209.56 o 
   1   1   8    14148.65    13500.35    466.84 o 
   3   1   8     1829.79     1826.69    104.68 o 
   5   1   8      564.61      669.73     73.56 o 
   7   1   8     4938.03     5187.00    345.07 o 
   9   1   8     2232.32     2330.30    310.91 o 
  11   1   8      334.06      260.01    107.17 o 
  13   1   8     2737.32     3189.70    368.06 o 
  15   1   8     2688.63     2909.01    354.48 o 
  17   1   8        2.56       -5.45    142.30 o 
  19   1   8     2107.82     2433.32    317.61 o 
 -32   2   8       12.22      -60.66    140.20 o 
 -30   2   8        3.57     -103.41    102.01 o 
 -28   2   8      606.38      745.90    117.81 o 
 -26   2   8      197.60      112.90    107.20 o 
 -24   2   8      111.01       82.74     87.44 o 
 -22   2   8      994.87     1185.80     93.53 o 
 -20   2   8     1909.39     2010.08    113.35 o 
 -18   2   8       30.98       47.29     49.53 o 
 -16   2   8    12632.66    12859.38    448.40 o 
 -14   2   8     2462.11     2410.98    112.04 o 
 -12   2   8     1313.16     1318.43     78.74 o 
 -10   2   8     5710.85     5744.84    213.21 o 
  -8   2   8     3911.99     3324.16    213.85 o 
  -6   2   8      712.54      644.73    117.05 o 
  -4   2   8     8641.09     7835.58    281.18 o 
  -2   2   8     8040.12     7863.96    282.89 o 
   0   2   8     4711.56     4540.99    157.33 o 
   2   2   8    10008.34     9949.48    356.28 o 
   4   2   8     7237.81     7604.27    286.05 o 
   6   2   8     2264.52     2379.72    135.25 o 
   8   2   8     7763.55     7876.48    352.87 o 
  10   2   8      851.90      976.40    121.11 o 
  12   2   8      446.07      442.33    166.21 o 
  14   2   8      227.70        4.83    173.49 o 
  16   2   8     2384.40     2590.85    202.84 o 
  18   2   8      816.49      870.01    174.34 o 
 -31   3   8       41.31      -62.34    191.51 o 
 -29   3   8       73.05      -82.07    186.81 o 
 -27   3   8        3.82      -30.95     91.47 o 
 -25   3   8     1655.98     1712.44    139.87 o 
 -23   3   8       17.58       73.68     80.59 o 
 -21   3   8       33.55       50.39     77.36 o 
 -19   3   8     1668.82     1641.30    132.07 o 
 -17   3   8     1739.60     1702.09    111.39 o 
 -15   3   8     6382.63     5707.55    252.57 o 
 -13   3   8       93.40      116.98     53.40 o 
 -11   3   8       36.18       35.05     50.90 o 
  -9   3   8       32.33       53.77     49.27 o 
  -7   3   8      933.78      974.16     76.48 o 
  -5   3   8     2305.82     2429.64    134.60 o 
  -3   3   8     2117.33     2280.25    182.47 o 
  -1   3   8      534.30      515.70     73.83 o 
   1   3   8      506.52      496.76     56.48 o 
   3   3   8      849.98      920.16     76.75 o 
   5   3   8     1355.65     1220.38     89.32 o 
   7   3   8     2629.39     2764.76    171.69 o 
   9   3   8      791.99      723.38    105.08 o 
  11   3   8      710.87      462.31    108.80 o 
  13   3   8      488.10      320.79    111.07 o 
  15   3   8     1398.56     1198.73    326.48 o 
  17   3   8       27.92     -226.71    151.14 o 
 -28   4   8       57.35      106.92    111.89 o 
 -26   4   8       98.64       35.39    106.25 o 
 -24   4   8       21.88      -39.73     99.69 o 
 -22   4   8       23.96       16.89     93.36 o 
 -20   4   8      455.87      481.19    105.55 o 
 -18   4   8        9.39       17.94     90.40 o 
 -16   4   8       34.21       86.25     64.94 o 
 -14   4   8     2971.60     2931.26    185.30 o 
 -12   4   8      369.09      387.05     66.86 o 
 -10   4   8        7.45      -65.69     50.46 o 
  -8   4   8     2253.46     2291.34    132.61 o 
  -6   4   8       21.58       55.28     56.02 o 
  -4   4   8       22.95       12.50     71.77 o 
  -2   4   8     3233.92     3223.68    214.30 o 
   0   4   8       39.85       18.56     54.12 o 
   2   4   8        4.15       32.15     51.72 o 
   4   4   8     1360.88     1418.25    147.02 o 
   6   4   8      143.04      246.25    102.11 o 
   8   4   8       76.10       53.38    134.08 o 
  10   4   8      446.02      455.90    129.83 o 
  12   4   8      476.11      297.16    135.53 o 
  14   4   8      182.72      -17.57    227.96 o 
  16   4   8       32.80     -123.15    136.26 o 
 -27   5   8       24.62        6.77    109.44 o 
 -25   5   8      188.61      111.71    114.26 o 
 -23   5   8       44.49       -1.15    102.98 o 
 -21   5   8        8.67      -55.54     99.37 o 
 -19   5   8       96.38      -40.38    103.51 o 
 -17   5   8       31.85      -51.60     97.11 o 
 -15   5   8        0.65      -81.17    114.48 o 
 -13   5   8      198.26      205.42    128.06 o 
 -11   5   8     2079.21     2559.70    709.64 o 
  -9   5   8      535.51      737.41    292.30 o 
  -7   5   8     1508.53     1433.15    127.06 o 
  -5   5   8      194.10      136.24     93.23 o 
  -3   5   8       46.34       19.02     90.28 o 
  -1   5   8      649.67      653.62     78.31 o 
   1   5   8      503.28      545.58     93.59 o 
   3   5   8       67.79      127.74     79.73 o 
   5   5   8       82.70      -19.60    155.69 o 
   7   5   8      640.10      482.49    128.84 o 
   9   5   8       72.53      120.70    119.08 o 
  11   5   8      149.22      102.65    154.35 o 
  13   5   8        0.54     -163.85    220.61 o 
 -24   6   8      137.66      157.40    151.23 o 
 -22   6   8        6.17       81.26    120.35 o 
 -20   6   8      111.54      130.10    123.63 o 
 -18   6   8      409.43      298.92    125.81 o 
 -16   6   8      482.51      363.68    119.33 o 
 -14   6   8      117.83       43.59    108.19 o 
 -12   6   8      223.38      392.59    119.97 o 
 -10   6   8      721.75      931.04    134.61 o 
  -8   6   8     1246.10     1542.87    226.95 o 
  -6   6   8      860.36      868.70    154.57 o 
  -4   6   8       83.24       81.46    111.76 o 
  -2   6   8      151.34       96.38     72.95 o 
   0   6   8       92.86       92.37     77.91 o 
   2   6   8      163.14      229.15     95.94 o 
   4   6   8      314.77      210.78    104.12 o 
   6   6   8       17.50     -175.29    184.20 o 
   8   6   8      124.63     -132.30    190.66 o 
  10   6   8      121.59       83.10    143.10 o 
 -19   7   8      115.63      119.38    133.10 o 
 -17   7   8       69.53      125.52    131.43 o 
 -15   7   8       26.25      128.50    137.54 o 
 -13   7   8      254.72      441.84    133.64 o 
 -11   7   8      154.24      110.21    154.02 o 
  -9   7   8      201.33      118.79     97.13 o 
  -7   7   8     2029.32     2163.46    223.13 o 
  -5   7   8     1080.17     1126.79    208.47 o 
  -3   7   8      735.48      545.69    167.16 o 
  -1   7   8      437.55      470.04    163.93 o 
   1   7   8      444.40      461.49    107.55 o 
   3   7   8      131.14      173.69    109.61 o 
   5   7   8      303.45      308.61    125.38 o 
 -10   8   8      890.48      959.74    306.48 o 
  -6   8   8      573.55      624.09    212.93 o 
  -4   8   8      681.89      480.80    219.05 o 
  -2   8   8      150.03      139.91     92.98 o 
 -31   1   9       54.37      -33.89    196.11 o 
 -29   1   9      141.23       51.72    188.16 o 
 -27   1   9      256.67      201.99    108.72 o 
 -25   1   9      238.18      242.42     79.26 o 
 -23   1   9     2225.15     2380.07    136.36 o 
 -21   1   9     3003.67     3209.88    173.80 o 
 -19   1   9     3626.49     3542.44    160.58 o 
 -17   1   9       61.43       79.70     49.38 o 
 -15   1   9       49.80       34.13     42.80 o 
 -13   1   9      393.82      405.11     48.04 o 
 -11   1   9      949.23      948.11     70.66 o 
  -9   1   9      681.76      751.61     51.79 o 
  -7   1   9      110.09      118.31     27.63 o 
  -5   1   9      232.25      190.25     39.58 o 
  -3   1   9     2189.15     2270.85    108.50 o 
  -1   1   9      215.94      186.14     48.57 o 
   1   1   9     1231.59     1251.36     86.20 o 
   3   1   9     4046.16     3908.46    174.18 o 
   5   1   9      844.18      988.70     97.99 o 
   7   1   9        6.35      -26.43     69.18 o 
   9   1   9       10.77       -1.43     80.39 o 
  11   1   9      109.43        2.02    124.74 o 
  13   1   9      176.72       60.08    134.64 o 
  15   1   9      291.35      248.64    166.22 o 
  17   1   9      182.66       95.24    160.96 o 
 -30   2   9      265.23       30.11    128.47 o 
 -28   2   9      420.41      289.12    115.18 o 
 -26   2   9     1748.38     2014.21    162.69 o 
 -24   2   9      228.99      161.78    100.89 o 
 -22   2   9      340.48      391.19     72.15 o 
 -20   2   9      855.80     1059.18     89.44 o 
 -18   2   9     5367.48     5555.17    220.14 o 
 -16   2   9       47.36       59.73     47.41 o 
 -14   2   9     1697.69     1831.60     98.61 o 
 -12   2   9     2328.35     2270.14    131.00 o 
 -10   2   9       75.40        9.12     48.98 o 
  -8   2   9     5705.51     5703.76    215.42 o 
  -6   2   9     3150.43     2938.33    157.17 o 
  -4   2   9      236.12      146.03     60.38 o 
  -2   2   9     2438.85     2535.84    153.32 o 
   0   2   9      807.19      781.45     70.37 o 
   2   2   9      982.48     1072.64     82.21 o 
   4   2   9     1253.48     1375.48     98.94 o 
   6   2   9     7166.85     7838.98    348.71 o 
   8   2   9      839.61      874.10    121.25 o 
  10   2   9     1210.10     1214.65    198.15 o 
  12   2   9     2373.38     2111.50    450.96 o 
  14   2   9      223.66      -38.37    215.52 o 
  16   2   9      193.21       72.55    132.57 o 
 -29   3   9      256.35      163.04    166.16 o 
 -27   3   9      395.76      172.85    123.42 o 
 -25   3   9      243.74      190.95     96.00 o 
 -23   3   9     1048.76     1074.25    129.56 o 
 -21   3   9      136.37      170.02     89.20 o 
 -19   3   9       30.42        2.55     53.70 o 
 -17   3   9     5822.24     5533.01    254.74 o 
 -15   3   9       86.62       60.65     59.90 o 
 -13   3   9      892.87      936.85     84.54 o 
 -11   3   9     1649.35     1700.37    115.70 o 
  -9   3   9     1139.39     1153.29     91.41 o 
  -7   3   9      177.62       83.17    152.12 o 
  -5   3   9     4419.93     4478.46    401.30 o 
  -3   3   9     8968.05     9582.19    529.00 o 
  -1   3   9     1865.72     1879.85    142.59 o 
   1   3   9     5172.87     5161.89    254.16 o 
   3   3   9     4080.79     4396.39    192.91 o 
   5   3   9      666.32      736.56    102.33 o 
   7   3   9      441.08      506.29    101.30 o 
   9   3   9     3878.28     3755.30    224.99 o 
  11   3   9      621.62      561.88    165.56 o 
  13   3   9        8.95     -232.26    165.85 o 
  15   3   9     1118.72      669.14    151.26 o 
 -28   4   9      647.79      759.13    146.85 o 
 -26   4   9     1661.02     1321.46    230.08 o 
 -24   4   9      175.72      130.12    116.34 o 
 -22   4   9      481.57      438.39    128.37 o 
 -20   4   9      143.15      175.94    124.26 o 
 -18   4   9     1010.38     1250.34    443.22 o 
 -16   4   9      103.32       70.70     77.88 o 
 -14   4   9    11335.14    10731.46    448.21 o 
 -12   4   9     5649.42     5467.89    251.23 o 
 -10   4   9        1.04       52.92     61.62 o 
  -8   4   9     4374.65     4967.79    287.85 o 
  -6   4   9     3412.02     3333.34    216.60 o 
  -4   4   9     3346.17     3331.16    221.20 o 
  -2   4   9     1072.23     1255.34    269.06 o 
   0   4   9     2836.09     3052.78    234.26 o 
   2   4   9      231.58      485.35    118.50 o 
   4   4   9      907.51      995.05    143.18 o 
   6   4   9     4035.37     4003.23    281.99 o 
   8   4   9     1309.43     1081.19    177.07 o 
  10   4   9     4458.14     3467.35    269.08 o 
  12   4   9      419.30      321.61    218.61 o 
  14   4   9       23.97     -233.42    169.72 o 
 -25   5   9      180.95      248.45    119.28 o 
 -23   5   9      226.74      255.00    129.49 o 
 -21   5   9      678.64      841.30    154.98 o 
 -19   5   9       50.80      168.60    114.70 o 
 -17   5   9      987.42     1367.87    691.58 o 
 -15   5   9     1583.05     1995.64    788.57 o 
 -13   5   9     1381.71     1868.09   1356.35 o 
 -11   5   9      106.87      170.00     86.22 o 
  -9   5   9      677.83      721.90    121.61 o 
  -7   5   9      418.29      502.49    105.06 o 
  -5   5   9      449.34      567.70    114.58 o 
  -3   5   9     6753.48     6667.72    382.04 o 
  -1   5   9      349.74      396.09     98.52 o 
   1   5   9     1420.83     1521.02    228.08 o 
   3   5   9     2364.98     2724.31    443.57 o 
   5   5   9      404.26      435.96    132.21 o 
   7   5   9      769.94      729.43    146.32 o 
   9   5   9     2225.66     1831.57    198.85 o 
  11   5   9     1472.96     1123.94    436.10 o 
 -22   6   9       72.65        5.52    126.43 o 
 -20   6   9      495.83      702.31    154.81 o 
 -18   6   9      457.92      496.44    142.15 o 
 -16   6   9       57.40      120.15    156.69 o 
 -14   6   9     1041.94     1486.92    632.55 o 
 -12   6   9     3023.49     3950.58   1230.50 o 
 -10   6   9     1191.60     1698.73   1064.43 o 
  -8   6   9     5335.95     8195.75   5852.33 o 
  -6   6   9      507.19      838.73    575.76 o 
  -4   6   9       25.89      -69.71    140.32 o 
  -2   6   9     1412.12     1210.19    316.61 o 
   0   6   9      662.72      693.80    108.32 o 
   2   6   9      428.25      463.05    187.32 o 
   4   6   9      116.74       89.76    182.64 o 
   6   6   9     1878.82     1908.98    212.54 o 
   8   6   9      223.57      316.20    147.17 o 
 -17   7   9      609.42      796.32    165.18 o 
 -15   7   9       60.17        4.72    135.10 o 
 -13   7   9       53.00       21.65    130.40 o 
 -11   7   9      173.68      935.46    406.48 o 
  -9   7   9       12.42      107.47    146.84 o 
  -7   7   9     1531.12     1946.44    223.95 o 
  -5   7   9        5.59       -4.68    168.61 o 
  -3   7   9      238.11      170.74     87.31 o 
  -1   7   9      159.79      187.49     94.14 o 
   1   7   9       97.98       70.06     95.22 o 
   3   7   9     1020.23      901.83    244.78 o 
 -30   0  10       44.26     -350.13    243.00 o 
 -28   0  10     2576.65     2779.64    236.45 o 
 -26   0  10     1277.06     1208.83    155.80 o 
 -24   0  10    13422.92    14242.63    732.59 o 
 -22   0  10     1782.21     1641.43    162.09 o 
 -20   0  10     7663.12     8344.86    554.26 o 
 -18   0  10     4228.63     4658.59    274.83 o 
 -16   0  10     1719.57     2004.74    271.95 o 
 -14   0  10        5.74       41.59     59.22 o 
 -12   0  10     1101.46     1037.49    136.53 o 
 -10   0  10     9296.43     9114.96    448.90 o 
  -8   0  10      125.34      130.30     44.78 o 
  -6   0  10    12317.00    11625.75    562.44 o 
  -4   0  10    15057.78    15407.35    739.71 o 
  -2   0  10      106.10      121.94     68.40 o 
   0   0  10    11867.07    12105.88    605.45 o 
   2   0  10     7547.51     7382.64    403.13 o 
   4   0  10     3051.24     3348.48    241.18 o 
   6   0  10      100.59      195.95    124.26 o 
   8   0  10     2486.15     2301.90    223.47 o 
  10   0  10     1549.21     1926.00    236.76 o 
  12   0  10      940.96     1059.08    286.88 o 
  14   0  10     3613.88     4142.99    471.52 o 
 -31   1  10        1.50     -126.23    140.47 o 
 -29   1  10       97.41       57.70    124.92 o 
 -27   1  10     1023.10     1163.14    245.23 o 
 -25   1  10        7.62      -72.37     75.34 o 
 -23   1  10      150.88      121.91     69.89 o 
 -21   1  10      103.06      112.49     63.62 o 
 -19   1  10     3326.64     3507.68    160.84 o 
 -17   1  10      238.43      237.93     52.72 o 
 -15   1  10     4402.24     4455.49    179.05 o 
 -13   1  10     3934.09     4279.91    188.56 o 
 -11   1  10      857.18      813.43     56.84 o 
  -9   1  10     5082.05     4787.62    271.57 o 
  -7   1  10     2469.84     2517.61    109.48 o 
  -5   1  10      655.48      666.67     55.94 o 
  -3   1  10     3982.86     3933.07    161.63 o 
  -1   1  10    16407.41    16330.73    562.19 o 
   1   1  10      584.79      581.65     71.02 o 
   3   1  10     8974.62     9009.39    341.86 o 
   5   1  10     9293.52     9919.85    399.22 o 
   7   1  10     1756.96     1867.49    143.45 o 
   9   1  10     1308.92     1341.27    164.89 o 
  11   1  10     3170.32     3703.42    495.23 o 
  13   1  10      713.04      671.62    151.74 o 
  15   1  10      145.00      177.88    225.85 o 
 -30   2  10      903.31      726.85    140.56 o 
 -28   2  10      812.41      824.25    139.64 o 
 -26   2  10     1053.48     1354.77    228.50 o 
 -24   2  10     4864.53     5057.41    259.99 o 
 -22   2  10      320.53      458.36     76.61 o 
 -20   2  10     5564.36     5433.38    289.72 o 
 -18   2  10      176.35      257.48     59.69 o 
 -16   2  10      140.57       70.18     50.09 o 
 -14   2  10        2.19      -45.44     57.33 o 
 -12   2  10     2852.22     2682.49    151.16 o 
 -10   2  10     5022.56     4893.97    335.65 o 
  -8   2  10     1226.74     1241.36    119.66 o 
  -6   2  10     6079.80     6129.25    274.76 o 
  -4   2  10     6040.68     5868.32    226.83 o 
  -2   2  10     6075.63     5631.73    223.88 o 
   0   2  10      287.05      327.89     66.28 o 
   2   2  10     1353.08     1548.10    106.01 o 
   4   2  10      268.48      317.22     78.95 o 
   6   2  10     1555.60     1640.65    122.82 o 
   8   2  10     2642.41     3048.94    228.84 o 
  10   2  10     1970.56     1848.77    319.69 o 
  12   2  10       93.60      -85.32    127.40 o 
  14   2  10     1652.07     1614.45    252.75 o 
 -29   3  10      288.61      201.93    124.50 o 
 -27   3  10      418.97      232.42    116.55 o 
 -25   3  10       19.37       13.18    116.32 o 
 -23   3  10       34.31      -61.95    112.30 o 
 -21   3  10      643.25      691.11     77.29 o 
 -19   3  10      279.62      280.00     74.18 o 
 -17   3  10     1015.85     1005.03     98.60 o 
 -15   3  10     1465.96     1480.38    114.10 o 
 -13   3  10     2090.14     2004.21    131.83 o 
 -11   3  10       26.48       31.24     71.83 o 
  -9   3  10      408.83      486.19     89.38 o 
  -7   3  10     2315.21     2253.74    183.78 o 
  -5   3  10      697.96      794.19     96.34 o 
  -3   3  10      786.25      807.00     99.10 o 
  -1   3  10     4101.89     4279.80    344.71 o 
   1   3  10     1933.17     2111.52    245.86 o 
   3   3  10      575.24      674.60     84.78 o 
   5   3  10     1261.81     1545.35    196.67 o 
   7   3  10      152.70      168.41    102.38 o 
   9   3  10      240.77      196.17    120.70 o 
  11   3  10     1321.85     1292.39    159.17 o 
  13   3  10      584.90      400.80    279.89 o 
 -28   4  10      465.03      529.81    155.63 o 
 -26   4  10      118.53      280.48    141.12 o 
 -24   4  10      294.92      371.14    143.47 o 
 -22   4  10       88.42      119.94    144.89 o 
 -20   4  10      223.61      372.10    806.06 o 
 -18   4  10      108.40      147.61     90.33 o 
 -16   4  10     1385.32     1259.88    108.01 o 
 -14   4  10      172.32       78.98     69.96 o 
 -12   4  10      205.42      280.51     92.43 o 
 -10   4  10      639.14      603.38    106.71 o 
  -8   4  10        2.63       48.53     78.19 o 
  -6   4  10     3364.40     4535.20   3449.97 o 
  -4   4  10      506.46      497.32    191.31 o 
  -2   4  10       24.58       37.59     86.83 o 
   0   4  10      576.94      569.42    103.30 o 
   2   4  10       15.07      109.38    122.68 o 
   4   4  10      438.87      394.71    119.57 o 
   6   4  10       75.33       88.06    125.74 o 
   8   4  10       37.28       33.73    159.25 o 
  10   4  10     2329.60     1861.78    248.01 o 
 -25   5  10        7.12        0.15    139.06 o 
 -23   5  10        0.41      -14.40    138.14 o 
 -21   5  10      184.10      232.72    144.85 o 
 -19   5  10        1.24      -29.59    155.58 o 
 -17   5  10        1.11      -21.38    139.65 o 
 -15   5  10       44.53      -20.81     94.40 o 
 -13   5  10      384.01      507.60    156.58 o 
 -11   5  10      795.73      627.07    116.36 o 
  -9   5  10       13.46      -35.51     90.89 o 
  -7   5  10      370.47      309.46    108.82 o 
  -5   5  10     1541.26     1524.15    159.03 o 
  -3   5  10      263.88      404.78    176.20 o 
  -1   5  10        0.92       46.38    134.77 o 
   1   5  10        1.70      105.33    132.96 o 
   3   5  10       77.28      199.81    124.19 o 
   5   5  10        6.64      196.22    139.87 o 
   7   5  10       49.12      128.35    143.90 o 
   9   5  10       21.73      -12.57    304.03 o 
 -20   6  10       12.81      103.58    190.32 o 
 -18   6  10       43.55      -34.17    149.25 o 
 -16   6  10       31.20       25.75    322.07 o 
 -12   6  10     1570.00     1692.08    228.74 o 
 -10   6  10       10.92       37.86    145.89 o 
  -8   6  10      735.45      908.07    195.56 o 
  -6   6  10      154.39      224.07    157.47 o 
  -4   6  10       40.36       86.42    164.37 o 
  -2   6  10       25.73       15.37    162.37 o 
   0   6  10      524.64      552.37    197.12 o 
   2   6  10      298.20      522.34    381.98 o 
   4   6  10        2.64      147.51    148.12 o 
 -15   7  10      640.78     2600.59    930.34 o 
 -13   7  10       53.97     1108.53    934.80 o 
 -11   7  10      275.61      700.26    919.21 o 
  -9   7  10      534.44      725.54    875.44 o 
  -7   7  10        7.75      113.59    178.18 o 
  -5   7  10        4.96      171.72    186.20 o 
  -3   7  10      105.54      233.64    189.32 o 
  -1   7  10      194.11      254.58    204.91 o 
 -29   1  11      174.23      -14.95    368.28 o 
 -27   1  11        2.11     -118.01     92.91 o 
 -25   1  11     1718.52     1776.65    131.62 o 
 -23   1  11       53.65       -8.59     71.13 o 
 -21   1  11      298.78      262.37     86.77 o 
 -19   1  11      203.18      266.07     65.26 o 
 -17   1  11        9.34       24.43     51.19 o 
 -15   1  11       39.50       43.64     49.93 o 
 -13   1  11      870.28      857.54     75.50 o 
 -11   1  11        8.29      -23.50     76.40 o 
  -9   1  11      212.15      204.88     77.71 o 
  -7   1  11     2744.48     2548.61    133.52 o 
  -5   1  11      151.88      223.45     50.56 o 
  -3   1  11       10.40      100.94     52.98 o 
  -1   1  11       64.08      107.41     58.36 o 
   1   1  11      973.77      977.67     93.68 o 
   3   1  11      487.99      479.41     88.56 o 
   5   1  11     1498.45     1484.58    123.20 o 
   7   1  11      285.02      295.12     99.79 o 
   9   1  11      702.89      530.91    140.36 o 
  11   1  11      221.67       61.58    141.86 o 
 -30   2  11      265.97      213.21    205.31 o 
 -28   2  11      416.67      280.86    161.11 o 
 -26   2  11      151.50      101.67    105.19 o 
 -24   2  11        3.20        4.29     73.72 o 
 -22   2  11     1729.69     1877.29    121.52 o 
 -20   2  11      674.36      507.49     75.74 o 
 -18   2  11      842.67      771.17     75.77 o 
 -16   2  11     1749.13     1891.64    130.02 o 
 -14   2  11      656.71      598.36     94.27 o 
 -12   2  11      128.96      104.49     73.89 o 
 -10   2  11     1729.00     1675.41    144.63 o 
  -8   2  11      658.34      685.57    100.02 o 
  -6   2  11      241.06      283.08     72.45 o 
  -4   2  11       50.96      131.42     57.37 o 
  -2   2  11     7048.69     6864.98    269.21 o 
   0   2  11      426.54      462.52     76.56 o 
   2   2  11     1152.50     1163.77    100.69 o 
   4   2  11       60.82       17.93     79.75 o 
   6   2  11      280.22      304.46    154.60 o 
   8   2  11      289.70      257.89    134.85 o 
  10   2  11      535.13      436.65    144.49 o 
  12   2  11       48.95     -247.31    177.27 o 
 -27   3  11      282.37      398.58    206.92 o 
 -25   3  11      394.76      574.10    147.12 o 
 -23   3  11      520.97      572.24    101.65 o 
 -21   3  11      159.78      197.82     80.09 o 
 -19   3  11      696.68      759.74     98.34 o 
 -17   3  11     2105.94     2231.95    145.70 o 
 -15   3  11       91.50      161.84     82.70 o 
 -13   3  11      816.88     1047.54    116.62 o 
 -11   3  11     3008.28     3201.01    212.96 o 
  -9   3  11     1296.25     1278.42    127.71 o 
  -7   3  11     1309.70     1538.23    145.14 o 
  -5   3  11     1138.34     1109.03    115.09 o 
  -3   3  11      512.51      491.81     99.86 o 
  -1   3  11     1845.54     2092.48    171.42 o 
   1   3  11     4183.99     4651.32    572.08 o 
   3   3  11        1.20       24.28     90.66 o 
   5   3  11     2323.16     2464.03    288.63 o 
   7   3  11     1439.34     1514.81    180.13 o 
   9   3  11       12.70     -172.60    118.22 o 
 -26   4  11        3.87     -101.60    162.30 o 
 -24   4  11      295.20      564.40    210.03 o 
 -22   4  11      871.09      738.35    202.24 o 
 -20   4  11      699.16      497.80    191.77 o 
 -18   4  11     1541.21     1268.87    115.10 o 
 -16   4  11      153.84      200.64     94.07 o 
 -14   4  11      393.11      463.38     98.90 o 
 -12   4  11      734.42      711.63    150.23 o 
 -10   4  11     2810.13     2889.45    209.14 o 
  -8   4  11      276.45      323.67    101.93 o 
  -6   4  11     2492.77     2272.86    184.70 o 
  -4   4  11     1401.32     2116.16   1166.44 o 
  -2   4  11     1625.99     2119.27    452.74 o 
   0   4  11       24.29      119.44    124.00 o 
   2   4  11     1134.64     1532.16    444.79 o 
   4   4  11     2228.46     2429.41    449.25 o 
   6   4  11       55.18      160.34    144.97 o 
   8   4  11       69.51       12.59    145.06 o 
 -23   5  11       59.88      101.79    172.17 o 
 -21   5  11       35.11       55.46    164.60 o 
 -19   5  11      850.01      943.48    210.03 o 
 -17   5  11      682.28      755.94    173.73 o 
 -15   5  11       44.26       45.88    142.99 o 
 -13   5  11     4364.88     4478.65    284.56 o 
 -11   5  11      422.24      424.68    133.19 o 
  -9   5  11      127.00      160.97    106.54 o 
  -7   5  11     2486.05     2455.86    204.38 o 
  -5   5  11     1065.73     1109.88    151.86 o 
  -3   5  11      310.44      346.48    231.92 o 
  -1   5  11     2618.25     3786.10   2629.21 o 
   1   5  11     1389.81     1885.27    731.89 o 
   3   5  11      339.34      383.32    157.18 o 
   5   5  11      996.05     1250.07    201.07 o 
 -14   6  11        7.78      -91.54    152.79 o 
 -12   6  11        0.26       34.97    150.79 o 
 -10   6  11      308.56      290.66    175.29 o 
  -8   6  11      569.84      460.16    176.40 o 
  -6   6  11        6.63       45.88    160.14 o 
  -4   6  11      143.66      273.73    170.83 o 
  -2   6  11      897.67     1138.37    243.67 o 
   0   6  11      126.50      501.95    368.73 o 
 -28   0  12      595.55      486.95    288.77 o 
 -26   0  12      172.25      -69.56    169.61 o 
 -24   0  12      730.77      736.77    132.04 o 
 -22   0  12      116.76       65.13     99.54 o 
 -20   0  12     1529.95     1782.38    198.45 o 
 -18   0  12      290.87      185.93     86.31 o 
 -16   0  12        9.41      -27.84    111.81 o 
 -14   0  12     2101.09     2260.71    243.22 o 
 -12   0  12     1832.84     1895.21    220.50 o 
 -10   0  12      872.62      804.72    147.45 o 
  -8   0  12     4340.67     3995.55    348.13 o 
  -6   0  12     3751.99     3801.26    221.44 o 
  -4   0  12      378.99      337.16    100.01 o 
  -2   0  12     1753.77     2094.24    242.33 o 
   0   0  12     6539.95     6852.59    388.49 o 
   2   0  12      217.41      208.09    115.41 o 
   4   0  12      258.60       53.49    134.06 o 
   6   0  12     2836.43     2947.70    273.71 o 
   8   0  12      851.32     1269.95    212.81 o 
  10   0  12      674.10      663.73    293.33 o 
 -29   1  12      439.64      468.67    137.29 o 
 -27   1  12        1.08       -3.71     84.49 o 
 -25   1  12      630.40      664.57     94.54 o 
 -23   1  12      753.81      869.05     93.84 o 
 -21   1  12      772.81      881.19     87.38 o 
 -19   1  12       21.74       22.63     56.17 o 
 -17   1  12     3573.09     3618.49    181.60 o 
 -15   1  12     3550.21     3517.78    227.26 o 
 -13   1  12     1619.39     1247.03    120.03 o 
 -11   1  12     6038.65     5722.94    325.57 o 
  -9   1  12      566.40      599.80     97.15 o 
  -7   1  12      688.86      547.81     69.07 o 
  -5   1  12     2313.51     2313.14    121.23 o 
  -3   1  12      274.43      423.45     67.50 o 
  -1   1  12      252.62      332.62     75.49 o 
   1   1  12      403.56      327.86     82.62 o 
   3   1  12     5671.91     6147.24    271.21 o 
   5   1  12       36.24       23.75     95.50 o 
   7   1  12     2170.30     2144.85    308.15 o 
   9   1  12     1181.06     1328.53    265.60 o 
 -28   2  12       11.71     -143.07    169.06 o 
 -26   2  12      145.91      145.13    107.89 o 
 -24   2  12        7.44       32.13     77.11 o 
 -22   2  12      110.02       23.57     89.16 o 
 -20   2  12      614.14      657.79     85.16 o 
 -18   2  12      360.57      471.51     99.47 o 
 -16   2  12      230.09      222.77     88.05 o 
 -14   2  12       34.09       51.04     72.32 o 
 -12   2  12     2336.19     2397.53    182.40 o 
 -10   2  12        1.04       14.21     82.15 o 
  -8   2  12     2510.52     2482.59    184.85 o 
  -6   2  12     1889.70     2082.38    175.24 o 
  -4   2  12      756.69      851.78     81.61 o 
  -2   2  12     1303.01     1363.15    104.19 o 
   0   2  12     1071.73     1101.98    104.71 o 
   2   2  12      346.87      422.52     96.88 o 
   4   2  12      630.77      528.22    125.85 o 
   6   2  12     1299.63     1483.64    169.54 o 
   8   2  12     1222.34     1415.37    175.31 o 
 -27   3  12       16.28       25.09    151.34 o 
 -25   3  12       21.67      128.72    115.88 o 
 -23   3  12       34.99        1.78    138.65 o 
 -21   3  12       72.71       49.30     83.02 o 
 -19   3  12        7.63      -84.88     98.67 o 
 -17   3  12      935.71      905.28    126.84 o 
 -15   3  12     1034.13     1222.36    131.24 o 
 -13   3  12        6.53       15.85     76.11 o 
 -11   3  12     2850.22     2647.77    193.40 o 
  -9   3  12      251.39      198.99     95.93 o 
  -7   3  12     2412.32     2394.80    192.80 o 
  -5   3  12       45.63      100.22     95.50 o 
  -3   3  12      318.98      273.55    109.87 o 
  -1   3  12      421.25      507.02    112.80 o 
   1   3  12      836.33      937.35    130.52 o 
   3   3  12      535.44      594.36    121.05 o 
   5   3  12      726.92      735.12    143.13 o 
   7   3  12      328.15      -35.28    142.14 o 
 -24   4  12        0.36       65.71    205.13 o 
 -22   4  12        6.04      241.88    212.93 o 
 -20   4  12       49.79      134.67     86.65 o 
 -18   4  12       26.60       22.96     92.55 o 
 -16   4  12       79.68       70.52    116.49 o 
 -14   4  12       79.51      152.19     95.60 o 
 -12   4  12       78.55      138.90    100.58 o 
 -10   4  12      114.30       33.38     90.68 o 
  -8   4  12      180.79      145.28    105.36 o 
  -6   4  12      622.36      676.76    168.94 o 
  -4   4  12      138.63      152.69    108.83 o 
  -2   4  12        3.41        7.53    100.22 o 
   0   4  12      119.41      213.12    322.74 o 
   2   4  12      245.69      485.20    172.01 o 
   4   4  12        0.09       -9.70    161.70 o 
 -17   5  12       57.28      -85.31    131.86 o 
 -15   5  12      115.91       17.57    109.15 o 
 -13   5  12        1.90      -47.23    107.83 o 
 -11   5  12      432.72      354.18    118.93 o 
  -9   5  12       44.39      137.17    116.42 o 
  -7   5  12       11.74     -106.15    102.18 o 
  -5   5  12        3.85       16.65    116.54 o 
  -3   5  12       58.27      442.79    181.97 o 
  -1   5  12      163.55      520.97    854.73 o 
   1   5  12      383.52      619.46    424.63 o 
 -14   6  12       11.94      -77.29    157.02 o 
 -12   6  12      755.79      658.61    194.22 o 
 -10   6  12      506.51      596.25    186.20 o 
  -8   6  12      539.92      592.24    189.99 o 
  -6   6  12       42.83      -20.49    170.83 o 
 -27   1  13       23.52     -127.05     84.70 o 
 -25   1  13        3.99     -102.39     75.99 o 
 -23   1  13      253.91      210.35     79.14 o 
 -21   1  13       33.74       13.77     74.02 o 
 -19   1  13       19.29       -2.21     89.69 o 
 -17   1  13        1.47       -4.48     83.75 o 
 -15   1  13       39.14       42.51     87.96 o 
 -13   1  13      759.86      662.94    109.08 o 
 -11   1  13      776.75      651.04    102.52 o 
  -9   1  13      333.97      388.60     98.18 o 
  -7   1  13        3.80      -25.92     80.63 o 
  -5   1  13       25.55        0.45     64.29 o 
  -3   1  13     1001.21     1072.14     92.34 o 
  -1   1  13       12.10       62.98     76.80 o 
   1   1  13        0.87      -46.58     84.98 o 
   3   1  13        3.32      -42.53     94.81 o 
   5   1  13      752.33      765.32    128.92 o 
 -26   2  13       12.91      -11.47     95.93 o 
 -24   2  13       58.93       76.24     81.00 o 
 -22   2  13     1008.05     1174.45    111.28 o 
 -20   2  13      774.64      824.48    122.27 o 
 -18   2  13      966.51     1064.78    126.09 o 
 -16   2  13        2.57      -14.62     79.37 o 
 -14   2  13      208.87      230.21     93.15 o 
 -12   2  13      303.16      350.06     88.60 o 
 -10   2  13      702.30      730.43    113.99 o 
  -8   2  13      185.10      137.97     95.16 o 
  -6   2  13      659.39      690.40    111.00 o 
  -4   2  13      659.89      797.28     93.32 o 
  -2   2  13      103.96      172.46     79.55 o 
   0   2  13     1643.91     1600.98    126.73 o 
   2   2  13      774.81      957.21    120.29 o 
   4   2  13      361.83      292.68    131.83 o 
   6   2  13       91.75      102.12    143.40 o 
 -25   3  13       57.38       57.46    152.79 o 
 -23   3  13      294.41      256.86    104.80 o 
 -21   3  13      195.38      298.55    103.44 o 
 -19   3  13      101.23       68.69     92.88 o 
 -17   3  13       96.08      146.49     95.45 o 
 -15   3  13      819.07      712.60    118.15 o 
 -13   3  13      511.62      725.68    122.22 o 
 -11   3  13      178.25      205.15     99.94 o 
  -9   3  13     1740.79     1808.08    186.87 o 
  -7   3  13      431.10      477.45    116.85 o 
  -5   3  13      598.64      514.52    125.29 o 
  -3   3  13      881.67     1041.15    145.47 o 
  -1   3  13      144.42      131.37    108.26 o 
   1   3  13       79.52       91.39    158.43 o 
   3   3  13      582.99      641.63    200.30 o 
 -22   4  13      270.52      255.92    166.16 o 
 -20   4  13      121.61      171.65    108.73 o 
 -18   4  13     3162.11     3280.81    332.76 o 
 -16   4  13       17.46       36.90    100.03 o 
 -14   4  13      377.13      358.13    112.29 o 
 -12   4  13       26.16      105.95    104.41 o 
 -10   4  13     1088.84     1057.55    204.35 o 
  -8   4  13       42.80       77.58    113.35 o 
  -6   4  13     1495.03     1365.03    182.42 o 
  -4   4  13     2568.56     2702.30    224.96 o 
  -2   4  13       55.85      159.70    166.16 o 
   0   4  13     1219.21     1604.24    831.90 o 
 -17   5  13      190.33      189.71    118.19 o 
 -15   5  13      135.65      166.44    120.10 o 
 -13   5  13      358.07      342.28    126.69 o 
 -11   5  13      114.12       68.09    117.33 o 
  -9   5  13     1333.84     1573.35    180.36 o 
  -7   5  13      483.79      588.20    142.04 o 
  -5   5  13      846.00      762.85    205.58 o 
 -26   0  14      693.34      664.11    145.24 o 
 -24   0  14       73.57      139.21    146.33 o 
 -22   0  14      156.50      418.29    157.69 o 
 -20   0  14     1362.81     1310.99    200.46 o 
 -18   0  14      546.82      503.37    149.90 o 
 -16   0  14     5193.96     5006.74    429.42 o 
 -14   0  14       30.70       86.64    135.87 o 
 -12   0  14     1036.89      801.38    171.06 o 
 -10   0  14     1220.34     1130.35    190.66 o 
  -8   0  14     2345.78     2360.93    272.84 o 
  -6   0  14        9.75      -26.50    138.54 o 
  -4   0  14      641.34      588.67    175.29 o 
  -2   0  14     1351.28     1736.00    227.41 o 
   0   0  14     1544.34     1724.87    190.61 o 
   2   0  14     1526.14     1274.81    359.71 o 
 -25   1  14      758.00      923.60    113.98 o 
 -23   1  14      177.62      313.29    107.49 o 
 -21   1  14      410.64      392.89    106.03 o 
 -19   1  14      709.24      799.38    123.90 o 
 -17   1  14        9.94        6.98     91.20 o 
 -15   1  14       16.14       27.95     91.24 o 
 -13   1  14       28.86       56.45     94.12 o 
 -11   1  14     1304.37     1441.84    191.77 o 
  -9   1  14        1.17     -127.90     85.27 o 
  -7   1  14     1477.25     1517.46    156.78 o 
  -5   1  14     1197.56     1235.07    147.27 o 
  -3   1  14      453.33      420.79     93.67 o 
  -1   1  14     1666.66     1671.01    162.83 o 
   1   1  14      189.11      158.17    104.53 o 
   3   1  14       52.64       91.00    115.36 o 
 -24   2  14       12.05      102.25     85.95 o 
 -22   2  14       16.69      -54.04    100.34 o 
 -20   2  14      851.80      949.54    129.88 o 
 -18   2  14      153.69       66.16     94.47 o 
 -16   2  14     2081.52     1875.45    173.97 o 
 -14   2  14      246.87      353.42    107.17 o 
 -12   2  14      600.48      568.08    115.20 o 
 -10   2  14      394.68      529.92    196.00 o 
  -8   2  14      176.89      182.30    107.08 o 
  -6   2  14      131.88      184.85    104.06 o 
  -4   2  14      528.06      672.11    128.22 o 
  -2   2  14     1478.13     1841.37    152.87 o 
   0   2  14      164.71      218.24    101.21 o 
 -21   3  14      311.69      382.54    115.49 o 
 -19   3  14        3.64       29.92    100.77 o 
 -17   3  14       31.15       41.96    105.79 o 
 -15   3  14       10.17      -25.47    101.92 o 
 -13   3  14      381.14      384.80    110.43 o 
 -11   3  14       77.79      119.25    105.29 o 
  -9   3  14      511.24      382.12    122.95 o 
  -7   3  14      872.61      848.34    146.89 o 
  -5   3  14      593.04      717.19    145.33 o 
  -3   3  14       17.08      -60.52    123.56 o 
  -1   3  14       59.14      146.34    122.89 o 
 -18   4  14      233.43      269.00    115.26 o 
 -16   4  14       65.86      -41.99    108.19 o 
 -14   4  14       33.29      -71.80    102.33 o 
 -12   4  14        6.04      -59.05    114.67 o 
 -10   4  14        1.09      -88.58    115.36 o 
  -8   4  14      114.36      136.34    119.47 o 
  -6   4  14      255.02      312.56    132.76 o 
 -21   1  15        4.18      106.93    107.88 o 
 -19   1  15       52.10       37.32    106.52 o 
 -17   1  15      476.73      371.37    100.08 o 
 -15   1  15       21.77       51.20     91.47 o 
 -13   1  15        2.47       17.25     97.18 o 
 -11   1  15       59.59       55.74     96.55 o 
  -9   1  15       17.58      -15.40    104.93 o 
  -7   1  15        2.56       -0.27    105.52 o 
  -5   1  15       21.21      -12.93    111.58 o 
  -3   1  15      160.34      208.37    177.63 o 
 -20   2  15       58.18       27.70    105.10 o 
 -18   2  15        4.50       74.89    108.16 o 
 -16   2  15       70.25       70.36    106.11 o 
 -14   2  15      869.67      904.61    130.91 o 
 -12   2  15       60.53       11.20    105.14 o 
 -10   2  15      102.54      101.45    104.61 o 
  -8   2  15      333.10      401.15    121.64 o 
  -6   2  15     1480.25     1401.83    168.42 o 
  -4   2  15      281.98      282.35    132.62 o 
 -17   3  15      550.40      704.48    131.62 o 
 -15   3  15      327.50      374.17    118.86 o 
 -13   3  15       17.84       51.69    111.16 o 
 -11   3  15      375.25      431.33    122.42 o 
  -9   3  15       37.97       40.63    114.71 o 
 -14   0  16      406.90      404.48    172.39 o 
 -12   0  16     1264.95     1350.19    222.73 o 
                                                 
